# Supplementary material for: Identification of urinary volatile organic compounds as a potential non-invasive biomarker for esophageal cancer
Source: Sci Rep. 2023 Oct 30;13:18587. doi: 10.1038/s41598-023-45989-1 (PMC10616168; doi:10.1038/s41598-023-45989-1)
Supplement: Supplementary file 1 — Supplementary Information. [file 41598_2023_45989_MOESM1_ESM.zip]

Archive with 10 entries (10 files):
- Supplementary files/Supplementary figure legends.docx
- Supplementary files/Supplementary Figure S1.tif
- Supplementary files/Supplementary Figure S2.tif
- Supplementary files/Supplementary Figure S3.tif
- Supplementary files/Supplementary Figure S4.tif
- Supplementary files/Supplementary Table S1.docx
- Supplementary files/Supplementary Table S2.docx
- Supplementary files/Supplementary Table S3.xlsx
- Supplementary files/Supplementary Table S4.docx
- Supplementary files/Supplementary Table S5.docx
