# Supplementary material for: Identification of urinary volatile organic compounds as a potential non-invasive biomarker for esophageal cancer
Source: Sci Rep. 2023 Oct 30;13:18587. doi: 10.1038/s41598-023-45989-1 (PMC10616168; doi:10.1038/s41598-023-45989-1)
Supplement: Supplementary file 1 — Supplementary Information. [file 41598_2023_45989_MOESM1_ESM.zip › Supplementary files/Supplementary Table S3.xlsx]

## Sheet: Peak height-discovery study
discovery study	2,3-Butandiol	2-Acetylfuran	1H-Pyrrole	2,3-Diethyl-5-methylpyrazine	(Z)-3-Hexenyl-2-methylbutyrate	2-methoxy-3-sec-butyl pyrazine	Methyl caprylate-M	allyl isothiocyanate	Methyl caprylate-D	2-Octanone-M	2-Pentanone	2-Butanone	4-Heptanone	3-Methylbutyl 2-methylbutanoate	2-Octanone-D	( E, E)-2,4-heptadienal	( E) -2-nonenal	2-Heptanol	Dimethyl trisulfide	2,6-Dimethyl-3-ethylpyrazine	(E)-Ethyl-2-hexenoate	1 -hexanol	2-Isopropyl-3-methoxy pyrazine	Cyclohexanone-M	Cyclohexanone-D	Butyl sulfide	(E)-2-Methyl-2-butenal	4-Methyl-2-pentanone	2-Methyl-butanoic acid methyl ester	hexanal	Ethyl octanoate	Methyl decanoate	1-Octen-3-ol-D	1-Octen-3-ol-M	Hexyl 2-methylbutanoate	1-Octen-3-one	(2,6)-dimethylpyrazine
EC	0.223402	0.0598181	0.867973	0.258805	0.0976622	0.118415	0.113532	0.179454	0.0207532	0.258805	2.59781	0.95709	0.0952207	0.111091	0.0341818	0.0195324	0.0158701	0.0695843	0.0463896	0.139169	0.0500519	0.0476103	0.0354025	0.0964414	0.0915583	0.100104	0.614051	0.595739	0.137948	0.0244156	0.0781298	0.0610389	0.0256363	0.043948	0.0170909	0.113532	0.0744674
EC	0.190441	0.0427272	0.400415	0.300311	0.158701	0.0378441	0.0598181	0.155039	0.021974	0.195324	1.99109	0.388207	0.0634804	0.136727	0.0207532	0.0195324	0.0146493	0.0866752	0.0976622	0.0512727	0.0427272	0.032961	0.021974	0.0463896	0.098883	0.043948	0.124519	0.799609	0.153818	0.0244156	0.0500519	0.0891168	0.0158701	0.0415064	0.0170909	0.140389	0.032961
EC	0.123299	0.0744674	0.573765	0.367454	0.26613	0.0708051	0.233169	0.133065	0.0451688	0.350363	1.9215	0.468779	0.106208	0.181896	0.0952207	0.0354025	0.0280779	0.112312	0.101325	0.0817921	0.0939999	0.135506	0.0354025	0.0500519	0.197766	0.100104	0.573765	0.877739	0.115974	0.0256363	0.0939999	0.152597	0.0158701	0.0488311	0.0427272	0.15748	0.065922
EC	0.124519	0.0488311	0.567662	0.234389	0.108649	0.0292987	0.0463896	0.0366233	0.021974	0.257584	1.77379	0.474882	0.0647012	0.054935	0.021974	0.0207532	0.0207532	0.0793505	0.0744674	0.032961	0.108649	0.0305194	0.0195324	0.0634804	0.0463896	0.0500519	0.139169	0.440701	0.123299	0.0268571	0.0280779	0.054935	0.0207532	0.0537142	0.0195324	0.0585973	0.0268571
EC	0.123299	0.0866752	0.760544	0.201428	0.126961	0.14161	0.229506	0.032961	0.0268571	0.424831	1.82262	0.513947	0.0634804	0.103766	0.0622597	0.0390649	0.0268571	0.101325	0.101325	0.0927791	0.0939999	0.0390649	0.021974	0.114753	0.0341818	0.0781298	0.29787	0.809376	0.152597	0.0244156	0.0817921	0.0500519	0.0207532	0.0280779	0.0158701	0.12574	0.0512727
EC	0.129402	0.0744674	0.405298	0.284441	0.356467	0.0756882	0.111091	0.0695843	0.021974	0.360129	1.71397	0.335714	0.101325	0.124519	0.043948	0.0927791	0.0952207	0.25148	0.104987	0.098883	0.0891168	0.584752	0.0256363	0.0952207	0.0427272	0.0866752	0.0561558	0.380883	0.155039	0.0256363	0.0451688	0.0415064	0.0244156	0.0793505	0.123299	0.0415064	0.0427272
EC	0.112312	0.118415	0.358909	0.245376	0.118415	0.0354025	0.158701	0.0207532	0.0183117	0.305194	0.0561558	0.184337	0.0866752	0.122078	0.0317402	0.0207532	0.0170909	0.104987	0.0952207	0.184337	0.0537142	0.0158701	0.0292987	0.191662	0.0280779	0.164805	0.540805	0.0231948	0.191662	0.0256363	0.129402	0.0695843	0.0170909	0.0207532	0.0170909	0.117195	0.0756882
EC	0.167247	0.098883	0.449246	0.242935	0.155039	0.0488311	0.181896	0.043948	0.021974	0.335714	0.0756882	0.311298	0.043948	0.183117	0.0366233	0.0231948	0.0158701	0.131844	0.0927791	0.0891168	0.0756882	0.0280779	0.0207532	0.0683635	0.0537142	0.0634804	0.0952207	0.0268571	0.854544	0.0292987	0.148935	0.146493	0.0158701	0.0280779	0.0207532	0.0683635	0.0292987
EC	0.147714	0.0927791	0.914362	0.289324	0.155039	0.153818	0.395532	0.0683635	0.124519	0.434597	2.23402	0.593298	0.0830129	0.240493	0.120857	0.0317402	0.0195324	0.117195	0.129402	0.146493	0.0976622	0.0524934	0.0244156	0.250259	0.0500519	0.12574	0.0647012	0.598181	0.169688	0.0256363	0.223402	0.158701	0.0268571	0.0341818	0.021974	0.147714	0.0927791
EC	0.129402	0.0793505	0.493194	0.202649	0.0927791	0.0585973	0.264909	0.0305194	0.0390649	0.415064	0.0952207	0.302753	0.0573765	0.195324	0.0744674	0.0183117	0.0231948	0.0805713	0.112312	0.170909	0.076909	0.0146493	0.0195324	0.12574	0.0378441	0.124519	0.211195	0.0268571	0.491973	0.0268571	0.192883	0.152597	0.0146493	0.0207532	0.0183117	0.112312	0.0854544
EC	0.14161	0.104987	0.813038	0.335714	0.375999	0.257584	0.280779	0.344259	0.0854544	0.339376	0.0695843	0.465116	0.0292987	0.233169	0.396753	0.225844	0.0378441	0.155039	0.10987	0.177013	0.136727	0.250259	0.0366233	0.0366233	0.213636	0.336935	0.0524934	0.0268571	0.375999	0.0244156	0.343039	0.196545	0.0793505	0.0305194	0.0683635	0.280779	0.180675
EC	0.322285	0.0817921	1.25862	0.239272	0.179454	0.120857	0.249039	0.108649	0.0415064	0.383324	2.40982	0.822804	0.0866752	0.197766	0.316181	0.0390649	0.0256363	0.0939999	0.122078	0.195324	0.0744674	0.0341818	0.0366233	0.538363	0.0695843	0.384545	0.610389	1.42221	0.117195	0.0341818	0.228285	0.0695843	0.0598181	0.0402857	0.0317402	0.196545	0.098883
EC	0.321064	0.0939999	0.937557	0.120857	0.0488311	0.0573765	0.14161	0.0500519	0.021974	0.212415	2.60514	0.742233	0.0976622	0.100104	0.0280779	0.0500519	0.0195324	0.0817921	0.0537142	0.100104	0.0695843	0.0146493	0.0476103	0.0976622	0.100104	0.0598181	0.686077	0.426051	0.327168	0.0244156	0.273454	0.0463896	0.122078	0.0463896	0.0268571	0.076909	0.100104
EC	0.335714	0.0524934	0.688519	0.142831	0.378441	0.122078	0.296649	0.0451688	0.0524934	0.456571	2.14124	0.712934	0.0939999	0.194104	0.087896	0.114753	0.0915583	0.200208	0.0891168	0.119636	0.108649	0.378441	0.0292987	0.167247	0.0451688	0.150156	0.0610389	0.578649	0.0952207	0.0256363	0.238052	0.0622597	0.0341818	0.103766	0.0561558	0.087896	0.0732467
EC	0.296649	0.0512727	1.12922	0.20387	0.0927791	0.12574	0.227065	0.0488311	0.032961	0.449246	2.14613	0.946103	0.126961	0.169688	0.0915583	0.0585973	0.021974	0.104987	0.114753	0.113532	0.0927791	0.0683635	0.0244156	0.236831	0.0744674	0.0915583	0.379662	0.767869	0.120857	0.0268571	0.136727	0.054935	0.0292987	0.0427272	0.0170909	0.111091	0.0817921
EC	0.346701	0.0647012	0.644571	0.188	0.0695843	0.0598181	0.158701	0.0268571	0.021974	0.314961	0.0537142	0.709272	0.0842337	0.115974	0.0244156	0.0231948	0.021974	0.0817921	0.119636	0.284441	0.0915583	0.0134286	0.0183117	0.144052	0.0427272	0.0744674	0.240493	0.0268571	0.272233	0.0256363	0.098883	0.0573765	0.0207532	0.021974	0.0183117	0.065922	0.0683635
EC	0.316181	0.0732467	0.754441	0.272233	0.227065	0.0512727	0.168467	0.0366233	0.021974	0.264909	2.09119	0.417506	0.0671428	0.115974	0.0256363	0.0268571	0.0183117	0.100104	0.112312	0.0732467	0.0732467	0.0244156	0.0183117	0.114753	0.0390649	0.0524934	0.261246	1.0755	0.0976622	0.0256363	0.159922	0.0756882	0.0195324	0.0378441	0.0170909	0.103766	0.054935
EC	0.262467	0.0842337	1.10358	0.234389	0.0720259	0.0842337	0.0854544	0.0341818	0.021974	0.404077	2.41958	0.661661	0.106208	0.168467	0.0524934	0.0231948	0.0195324	0.076909	0.112312	0.054935	0.0952207	0.0866752	0.0268571	0.139169	0.0500519	0.0524934	0.651895	0.730025	0.111091	0.152597	0.0695843	0.043948	0.0207532	0.0598181	0.209974	0.0976622	0.0512727
EC	0.412623	0.0451688	0.859427	0.275896	0.247818	0.0402857	0.177013	0.0195324	0.0231948	0.272233	2.54044	1.19392	0.114753	0.108649	0.0256363	0.0366233	0.0244156	0.195324	0.0939999	0.135506	0.0463896	0.0610389	0.0195324	0.134286	0.0671428	0.0610389	0.357688	0.054935	0.144052	0.0244156	0.0854544	0.0488311	0.0231948	0.0537142	0.0207532	0.0830129	0.0561558
EC	0.362571	0.0390649	0.782518	0.272233	0.0805713	0.0744674	0.324727	0.629921	0.0732467	0.382103	1.94836	0.689739	0.146493	0.263688	0.0817921	0.0341818	0.0268571	0.29787	0.0744674	0.0756882	0.0610389	0.0195324	0.0317402	0.130623	0.129402	0.0952207	0.296649	0.358909	0.208753	0.0256363	0.098883	0.0500519	0.0207532	0.0634804	0.0183117	0.0476103	0.0561558
EC	0.264909	0.0708051	1.23909	0.216078	0.118415	0.148935	0.234389	0.0585973	0.0537142	0.388207	2.36831	1.22932	0.208753	0.230727	0.158701	0.126961	0.0488311	0.168467	0.0903375	0.117195	0.0647012	0.107428	0.0451688	0.196545	0.223402	0.119636	0.626259	0.692181	0.100104	0.119636	0.186779	0.0451688	0.0708051	0.0585973	0.0244156	0.129402	0.100104
EC	0.0952207	0.0244156	1.01325	0.131844	0.282	0.0622597	0.231948	0.540805	0.032961	0.478545	2.35122	1.03766	0.148935	0.169688	0.148935	0.0903375	0.0390649	0.184337	0.0647012	0.0952207	0.0805713	0.26735	0.0231948	0.101325	0.0500519	0.189221	0.703168	1.16706	0.0720259	0.021974	0.114753	0.0378441	0.0305194	0.0280779	0.0476103	0.146493	0.0463896
EC	0.0927791	0.0207532	1.01691	0.155039	0.255142	0.0634804	0.253922	0.443142	0.032961	0.419947	2.28896	0.705609	0.150156	0.188	0.0805713	0.100104	0.0341818	0.179454	0.0634804	0.112312	0.0720259	0.10987	0.021974	0.161143	0.054935	0.128182	0.762986	0.231948	0.207532	0.0256363	0.189221	0.054935	0.0415064	0.0207532	0.0244156	0.122078	0.102545
EC	0.0781298	0.0207532	0.939999	0.139169	0.279558	0.0427272	0.12574	0.374779	0.0207532	0.352805	2.43789	0.907038	0.098883	0.150156	0.0500519	0.0915583	0.0500519	0.196545	0.0524934	0.0781298	0.0744674	0.332052	0.0427272	0.161143	0.087896	0.0976622	0.374779	1.03766	0.087896	0.0280779	0.112312	0.0427272	0.0244156	0.0341818	0.0622597	0.0622597	0.0647012
EC	0.0903375	0.0231948	0.620155	0.150156	0.183117	0.0805713	0.272233	0.161143	0.032961	0.352805	0.0573765	0.693402	0.0561558	0.153818	0.0341818	0.103766	0.0415064	0.130623	0.0573765	0.153818	0.0732467	0.0610389	0.0183117	0.136727	0.0451688	0.0720259	0.490753	0.0256363	0.239272	0.0268571	0.146493	0.0744674	0.0268571	0.021974	0.0207532	0.130623	0.0573765
EC	0.0842337	0.0231948	0.323506	0.224623	0.0866752	0.0476103	0.371116	0.0195324	0.0708051	0.362571	0.0585973	0.186779	0.0732467	0.190441	0.0451688	0.0195324	0.0195324	0.153818	0.0647012	0.0354025	0.108649	0.0146493	0.0195324	0.178234	0.0341818	0.178234	0.548129	0.0292987	0.477324	0.0268571	0.213636	0.076909	0.0183117	0.021974	0.0183117	0.0830129	0.0793505
EC	0.0451688	0.021974	0.886285	0.113532	0.054935	0.0671428	0.126961	0.0341818	0.0207532	0.347922	2.2853	1.3453	0.230727	0.100104	0.0415064	0.0341818	0.0256363	0.120857	0.0634804	0.087896	0.0891168	0.0231948	0.0317402	0.135506	0.0781298	0.0488311	0.662882	1.07917	0.136727	0.119636	0.113532	0.0256363	0.0305194	0.0354025	0.0183117	0.106208	0.065922
EC	0.0415064	0.032961	0.300311	0.572545	0.222182	0.0744674	0.144052	0.0317402	0.0231948	0.289324	2.49771	0.782518	0.242935	0.112312	0.0622597	0.0708051	0.0622597	0.133065	0.0585973	0.128182	0.0830129	0.220961	0.0305194	0.147714	0.0366233	0.170909	0.303974	0.576207	0.117195	0.0268571	0.0854544	0.032961	0.0244156	0.222182	0.0622597	0.112312	0.076909
EC	0.0512727	0.0244156	0.788622	0.191662	0.0927791	0.0927791	0.140389	0.0512727	0.0195324	0.330831	2.41958	0.750778	0.0854544	0.0866752	0.0292987	0.0390649	0.0280779	0.114753	0.0622597	0.112312	0.130623	0.0378441	0.0256363	0.140389	0.0354025	0.0756882	0.531038	0.250259	0.0952207	0.0244156	0.0793505	0.0500519	0.0207532	0.054935	0.126961	0.104987	0.0524934
EC	0.0463896	0.0195324	1.14509	0.152597	0.0903375	0.119636	0.301532	0.0647012	0.0598181	0.401636	2.0155	1.81408	0.275896	0.168467	0.104987	0.0354025	0.0231948	0.137948	0.0695843	0.15626	0.0952207	0.0415064	0.0244156	0.360129	0.0610389	0.0781298	0.882622	1.08649	0.123299	0.239272	0.087896	0.0476103	0.0268571	0.0512727	0.10987	0.249039	0.10987
EC	0.0476103	0.021974	0.424831	0.139169	0.198987	0.0317402	0.126961	0.0317402	0.021974	0.358909	2.46231	1.39413	0.419947	0.151376	0.0354025	0.0378441	0.0598181	0.17335	0.0720259	0.0354025	0.087896	0.146493	0.0292987	0.100104	0.0927791	0.0732467	0.357688	0.881401	0.122078	0.0500519	0.0610389	0.0378441	0.021974	0.0451688	0.0354025	0.0622597	0.0341818
EC	0.0512727	0.0244156	0.905817	0.113532	0.136727	0.0744674	0.166026	0.0207532	0.0207532	0.39309	1.95202	0.731246	0.108649	0.0939999	0.043948	0.0427272	0.0354025	0.120857	0.0622597	0.0634804	0.113532	0.0561558	0.0195324	0.100104	0.0671428	0.0451688	0.647012	1.51987	0.208753	0.0256363	0.0524934	0.0476103	0.021974	0.0305194	0.0207532	0.0830129	0.0341818
EC	0.0585973	0.0231948	0.305194	0.201428	0.285662	0.0573765	0.321064	0.140389	0.0683635	0.340597	0.0866752	0.087896	0.0964414	0.0598181	0.0683635	0.0256363	0.0280779	0.205091	0.0927791	0.133065	0.0830129	0.0341818	0.0488311	1.20125	0.0537142	0.354025	0.53348	0.0244156	0.264909	0.0244156	0.134286	0.0524934	0.0207532	0.0378441	0.0195324	0.140389	0.273454
EC	0.054935	0.0195324	0.51761	0.106208	0.0488311	0.0451688	0.196545	0.0891168	0.0231948	0.280779	2.19008	0.404077	0.111091	0.10987	0.032961	0.0231948	0.0207532	0.0683635	0.135506	0.452908	0.117195	0.0183117	0.0292987	0.164805	0.0390649	0.250259	0.582311	0.0512727	0.170909	0.0244156	0.278337	0.0720259	0.0305194	0.0170909	0.0195324	0.0598181	0.0891168
EC	0.0317402	0.0671428	0.644571	0.15748	0.0366233	0.0415064	0.0842337	0.0732467	0.0427272	0.140389	2.69426	0.783739	1.50278	0.0939999	0.0268571	0.0500519	0.0561558	0.0695843	0.0524934	0.0512727	0.0402857	0.0244156	0.0830129	0.62748	0.131844	0.0610389	0.546908	0.546908	0.312519	0.913142	0.15748	0.0195324	0.10987	0.158701	0.0378441	0.0695843	0.147714
EC	0.0537142	0.0207532	0.58109	0.201428	0.255142	0.0256363	0.170909	0.0390649	0.021974	0.264909	1.75426	0.83257	0.0634804	0.0524934	0.0231948	0.0268571	0.0207532	0.175792	0.0451688	0.0744674	0.112312	0.0427272	0.0195324	0.257584	0.0451688	0.104987	0.435818	0.0256363	0.380883	0.0292987	0.112312	0.0390649	0.0207532	0.032961	0.0207532	0.0842337	0.0598181
EC	0.0500519	0.0170909	0.98883	0.178234	0.268571	0.136727	0.191662	0.0573765	0.0256363	0.444363	2.42813	1.08527	0.126961	0.15748	0.0805713	0.228285	0.0805713	0.191662	0.0720259	0.135506	0.122078	0.282	0.0207532	0.262467	0.0695843	0.123299	0.70683	1.40756	0.136727	0.0268571	0.147714	0.043948	0.054935	0.0231948	0.0427272	0.15626	0.0683635
EC	0.0451688	0.0268571	0.505402	0.197766	0.0939999	0.0415064	0.229506	0.0244156	0.0256363	0.48587	2.06311	0.551791	0.0622597	0.106208	0.0512727	0.0341818	0.0256363	0.122078	0.0573765	0.0976622	0.15626	0.0402857	0.0195324	0.106208	0.15748	0.0854544	0.550571	1.00714	0.239272	0.0256363	0.0781298	0.032961	0.021974	0.0561558	0.0207532	0.0891168	0.0451688
EC	0.043948	0.0268571	1.01202	0.133065	0.0891168	0.0634804	0.186779	0.0292987	0.0207532	0.413844	2.42813	1.57969	0.21974	0.311298	0.0537142	0.0451688	0.0256363	0.164805	0.0732467	0.146493	0.123299	0.0231948	0.0256363	0.130623	0.449246	0.135506	0.72148	0.493194	0.0976622	0.0256363	0.184337	0.0451688	0.0354025	0.0268571	0.0195324	0.14161	0.0671428
EC	0.043948	0.0231948	0.546908	0.224623	0.316181	0.0598181	0.216078	0.0610389	0.0244156	0.344259	2.38662	1.06574	0.0610389	0.211195	0.0512727	0.0500519	0.0488311	0.175792	0.0524934	0.108649	0.0939999	0.148935	0.0231948	0.166026	0.0842337	0.229506	0.0244156	0.776415	0.123299	0.0256363	0.123299	0.0524934	0.0195324	0.101325	0.0354025	0.0524934	0.0476103
EC	0.0561558	0.0378441	1.00714	0.202649	0.239272	0.140389	0.234389	0.087896	0.043948	0.411402	2.66007	1.10847	0.0476103	0.108649	0.112312	0.211195	0.0830129	0.128182	0.0463896	0.175792	0.14161	0.0366233	0.076909	0.184337	0.0695843	0.155039	0.0573765	1.06818	0.148935	0.0268571	0.200208	0.0585973	0.0634804	0.0537142	0.0366233	0.0805713	0.0842337
EC	0.0476103	0.0195324	0.817921	0.139169	0.247818	0.098883	0.311298	0.344259	0.0524934	0.433376	2.43789	1.30257	0.112312	0.206311	0.0720259	0.311298	0.0927791	0.17335	0.0378441	0.242935	0.117195	0.113532	0.0231948	0.260026	0.0573765	0.170909	0.054935	0.876518	0.184337	0.0268571	0.23561	0.0463896	0.0842337	0.0207532	0.0244156	0.113532	0.0927791
EC	0.043948	0.0244156	0.84844	0.245376	0.152597	0.0817921	0.195324	0.0390649	0.021974	0.472441	2.02161	1.13288	0.087896	0.145273	0.0683635	0.0732467	0.0354025	0.150156	0.0476103	0.118415	0.142831	0.230727	0.0244156	0.168467	0.0732467	0.065922	0.0231948	0.745895	0.0744674	0.0268571	0.117195	0.0354025	0.021974	0.0341818	0.0366233	0.0891168	0.065922
EC	0.021974	0.0427272	0.744674	0.106208	0.213636	0.200208	0.218519	0.0610389	0.0708051	0.352805	2.538	1.49301	2.09241	0.25148	0.108649	0.12574	0.113532	0.118415	0.0683635	0.0695843	0.10987	0.101325	0.0512727	0.100104	0.0756882	0.0903375	0.0378441	1.48202	0.372337	0.0280779	0.113532	0.0231948	0.0573765	0.0512727	0.0256363	0.0927791	0.0366233
EC	0.0231948	0.0292987	1.01447	0.101325	0.312519	0.0647012	0.12574	0.0634804	0.0207532	0.382103	2.31215	0.949765	1.15852	0.133065	0.0964414	0.0866752	0.065922	0.200208	0.0671428	0.137948	0.14161	0.144052	0.0292987	0.147714	0.0976622	0.0537142	0.170909	0.563999	0.178234	0.51883	0.0903375	0.021974	0.0268571	0.0415064	0.0476103	0.0830129	0.0476103
EC	0.0207532	0.0292987	0.990051	0.10987	0.211195	0.0500519	0.152597	0.136727	0.021974	0.469999	2.31582	1.56015	2.1095	0.15748	0.107428	0.0915583	0.0634804	0.15626	0.0488311	0.123299	0.114753	0.197766	0.128182	0.166026	0.0793505	0.087896	0.0647012	1.01202	0.241714	0.0280779	0.065922	0.0195324	0.0354025	0.126961	0.0817921	0.106208	0.0500519
EC	0.0256363	0.0415064	0.352805	0.261246	0.275896	0.0830129	0.402857	0.163584	0.10987	0.477324	0.0842337	0.197766	0.0683635	0.37722	0.312519	0.0231948	0.0524934	0.185558	0.0537142	0.0573765	0.123299	0.0305194	0.0195324	0.166026	0.043948	0.73735	0.0244156	0.0244156	0.466337	0.0244156	0.295428	0.0756882	0.021974	0.0170909	0.0195324	0.101325	0.0854544
EC	0.0244156	0.043948	0.496856	0.137948	0.106208	0.0634804	0.383324	0.0610389	0.0720259	0.491973	2.3622	1.04987	0.0781298	0.175792	0.112312	0.0207532	0.0195324	0.152597	0.0708051	0.223402	0.118415	0.0354025	0.0207532	0.258805	0.0561558	0.192883	0.463896	0.0292987	0.339376	0.0256363	0.142831	0.0244156	0.0195324	0.0500519	0.0207532	0.10987	0.102545
EC	0.0256363	0.0280779	0.622597	0.50174	0.14161	0.0891168	0.191662	0.0585973	0.0268571	0.418727	2.36953	1.6688	0.292987	0.181896	0.0537142	0.323506	0.142831	0.218519	0.0451688	0.14161	0.104987	0.0903375	0.0207532	0.177013	0.145273	0.123299	0.0671428	1.16584	0.136727	0.0280779	0.0964414	0.021974	0.076909	0.108649	0.0195324	0.120857	0.0476103
EC	0.0231948	0.0256363	0.821583	0.146493	0.0671428	0.0756882	0.207532	0.102545	0.0244156	0.489532	2.29994	1.46615	1.61753	0.258805	0.106208	0.0537142	0.0390649	0.155039	0.0427272	0.0830129	0.129402	0.0292987	0.0305194	0.14161	0.0939999	0.236831	0.0671428	1.09748	0.155039	0.0280779	0.14161	0.0231948	0.0231948	0.0939999	0.0183117	0.101325	0.0415064
EC	0.0231948	0.0280779	0.843557	0.123299	0.245376	0.0842337	0.190441	0.607947	0.0366233	0.402857	2.60026	1.76524	2.16932	0.205091	0.126961	0.124519	0.103766	0.195324	0.0610389	0.076909	0.177013	0.126961	0.0744674	0.133065	0.158701	0.120857	0.0231948	0.777635	0.227065	0.0280779	0.122078	0.0256363	0.0305194	0.115974	0.0354025	0.0647012	0.043948
EC	0.0305194	0.0244156	0.736129	0.123299	0.133065	0.0354025	0.142831	0.076909	0.0244156	0.334493	2.56119	0.631142	0.065922	0.098883	0.0451688	0.0317402	0.0231948	0.102545	0.0622597	0.158701	0.360129	0.0231948	0.021974	0.130623	0.102545	0.166026	0.0195324	0.661661	0.186779	0.0268571	0.168467	0.021974	0.0195324	0.0244156	0.0231948	0.0622597	0.0427272
EC	0.0292987	0.0231948	0.6287	0.48709	0.230727	0.0708051	0.115974	0.264909	0.249039	0.438259	2.04846	1.3575	0.804492	0.17335	0.151376	0.0830129	0.0561558	0.23561	0.0317402	0.180675	0.155039	0.158701	0.0256363	0.15626	0.122078	0.0793505	0.0231948	1.00104	0.150156	0.0305194	0.104987	0.0244156	0.0268571	0.131844	0.0488311	0.113532	0.0585973
EC	0.0244156	0.0207532	0.714155	0.179454	0.0585973	0.100104	0.151376	0.0634804	0.0354025	0.307636	2.53067	0.95831	0.123299	0.249039	0.102545	0.0512727	0.0317402	0.0647012	0.0476103	0.184337	0.0915583	0.0195324	0.0256363	0.211195	0.277116	0.087896	0.126961	1.0401	0.201428	0.0268571	0.195324	0.0231948	0.0305194	0.0390649	0.107428	0.108649	0.117195
EC	0.0256363	0.0195324	0.510285	0.158701	0.360129	0.0903375	0.365013	0.382103	0.158701	0.459012	2.43545	1.49545	0.102545	0.258805	0.231948	0.0647012	0.0427272	0.178234	0.0476103	0.102545	0.148935	0.139169	0.0317402	0.194104	0.0683635	0.240493	0.032961	1.0047	0.129402	0.0292987	0.20387	0.0341818	0.0244156	0.0305194	0.0561558	0.0939999	0.0671428
EC	0.0244156	0.0256363	0.749557	0.129402	0.0939999	0.0537142	0.240493	0.0451688	0.0244156	0.479766	2.33901	0.966856	0.0463896	0.142831	0.102545	0.021974	0.0231948	0.103766	0.0500519	0.0732467	0.167247	0.0415064	0.0170909	0.120857	0.087896	0.23561	0.0390649	1.38558	0.145273	0.0268571	0.123299	0.0244156	0.021974	0.0256363	0.0195324	0.0927791	0.0463896
EC	0.0231948	0.0720259	0.532259	0.241714	0.274675	0.0671428	0.282	0.0634804	0.0427272	0.50174	2.62101	1.20369	0.0292987	0.234389	0.130623	0.0671428	0.0512727	0.151376	0.101325	0.106208	0.144052	0.137948	0.0256363	0.065922	0.0647012	0.415064	0.0183117	1.68101	0.250259	0.0292987	0.137948	0.0451688	0.0268571	0.0744674	0.0292987	0.0708051	0.0463896
EC	0.0231948	0.0573765	1.11091	0.163584	0.140389	0.117195	0.151376	0.0488311	0.021974	0.498077	2.36587	0.725142	1.05353	0.20387	0.122078	0.0463896	0.021974	0.115974	0.0756882	0.12574	0.140389	0.161143	0.0634804	0.20387	0.0793505	0.14161	0.107428	0.397973	0.112312	0.0268571	0.107428	0.0366233	0.021974	0.0354025	0.0585973	0.0891168	0.0585973
EC	0.0244156	0.0280779	1.01569	0.186779	0.146493	0.119636	0.174571	0.0561558	0.0207532	0.384545	2.52335	1.06696	0.0671428	0.145273	0.0427272	0.0671428	0.0280779	0.130623	0.054935	0.0903375	0.189221	0.10987	0.0354025	0.213636	0.0744674	0.128182	0.0500519	0.886285	0.15626	0.0280779	0.140389	0.0292987	0.0244156	0.0341818	0.032961	0.0964414	0.0573765
EC	0.021974	0.0476103	0.92657	0.146493	0.223402	0.123299	0.343039	0.103766	0.0903375	0.378441	2.53189	1.29769	0.0598181	0.247818	0.0805713	0.137948	0.0683635	0.26613	0.0866752	0.166026	0.142831	0.158701	0.0268571	0.101325	0.087896	0.15626	0.0207532	1.35995	0.302753	0.0280779	0.178234	0.0512727	0.0390649	0.0976622	0.032961	0.0866752	0.102545
EC	0.021974	0.032961	1.00592	0.178234	0.25148	0.111091	0.271013	0.495636	0.054935	0.415064	2.33901	1.45639	0.101325	0.295428	0.104987	0.233169	0.100104	0.161143	0.054935	0.111091	0.108649	0.147714	0.0488311	0.303974	0.0952207	0.0952207	0.0708051	1.22444	0.26613	0.0305194	0.147714	0.0280779	0.0598181	0.0463896	0.0451688	0.0964414	0.0756882
EC	0.0244156	0.021974	0.524934	0.218519	0.128182	0.0463896	0.0732467	0.0415064	0.0244156	0.378441	2.35732	1.10969	1.07062	0.0842337	0.0354025	0.0476103	0.0500519	0.122078	0.0610389	0.0476103	0.107428	0.087896	0.0195324	0.098883	0.087896	0.123299	0.0268571	1.27571	0.147714	0.0268571	0.0427272	0.043948	0.0231948	0.0585973	0.0231948	0.0524934	0.0378441
EC	0.0244156	0.0195324	1.03278	0.188	0.0695843	0.112312	0.119636	0.0488311	0.021974	0.416285	2.45743	1.49667	1.65415	0.233169	0.0512727	0.0427272	0.0305194	0.0805713	0.0500519	0.0805713	0.10987	0.0317402	0.0305194	0.169688	0.10987	0.0671428	0.0817921	1.07062	0.15748	0.0268571	0.189221	0.0402857	0.0415064	0.0647012	0.0183117	0.0854544	0.0524934
EC	0.0244156	0.0842337	0.83135	0.167247	0.139169	0.0610389	0.258805	0.0720259	0.0366233	0.478545	2.55753	1.30379	0.0720259	0.216078	0.0976622	0.0732467	0.0378441	0.217298	0.17213	0.152597	0.150156	0.0915583	0.0256363	0.140389	0.065922	0.186779	0.0402857	0.750778	0.128182	0.0280779	0.103766	0.0280779	0.0195324	0.0354025	0.0280779	0.107428	0.0622597
EC	0.021974	0.021974	0.946103	0.206311	0.346701	0.115974	0.296649	0.106208	0.0512727	0.456571	0.161143	1.56992	0.0866752	0.39187	0.200208	0.103766	0.0415064	0.17213	0.0598181	0.296649	0.216078	0.0817921	0.0195324	0.249039	0.100104	0.258805	0.0500519	0.0378441	0.239272	0.0280779	0.291766	0.14161	0.0402857	0.0244156	0.0390649	0.208753	0.115974
EC	0.0256363	0.0231948	0.61161	0.190441	0.0488311	0.111091	0.0903375	0.0280779	0.021974	0.507844	1.59678	0.97296	1.20979	0.170909	0.0939999	0.0231948	0.0195324	0.136727	0.0573765	0.0366233	0.177013	0.0537142	0.0280779	0.159922	0.153818	0.0427272	0.0231948	0.655558	0.100104	0.0268571	0.0720259	0.0341818	0.0231948	0.0366233	0.0793505	0.0805713	0.0292987
EC	0.021974	0.021974	0.681194	0.0891168	0.228285	0.0512727	0.249039	0.654337	0.0366233	0.411402	2.36343	1.26717	1.5687	0.195324	0.0573765	0.0927791	0.0854544	0.217298	0.076909	0.0976622	0.217298	0.290545	0.0817921	0.211195	0.216078	0.128182	0.0756882	0.726363	0.144052	0.0280779	0.0744674	0.0231948	0.0280779	0.0341818	0.0476103	0.0854544	0.0390649
EC	0.0231948	0.0256363	0.915583	0.152597	0.134286	0.123299	0.218519	0.561558	0.0280779	0.430934	2.63078	1.36483	0.0756882	0.185558	0.0830129	0.180675	0.0708051	0.107428	0.0634804	0.118415	0.131844	0.0610389	0.0927791	0.217298	0.128182	0.102545	0.295428	0.880181	0.15626	0.0647012	0.26613	0.021974	0.0451688	0.0305194	0.0195324	0.164805	0.0793505
EC	0.021974	0.0280779	0.31374	0.15626	0.231948	0.175792	0.344259	0.0622597	0.0524934	0.438259	0.905817	1.72984	0.0585973	0.262467	0.0732467	0.0317402	0.0305194	0.146493	0.0585973	0.148935	0.257584	0.0280779	0.0183117	0.223402	0.146493	0.269792	0.065922	0.0292987	0.321064	0.065922	0.21974	0.0207532	0.021974	0.021974	0.0207532	0.0964414	0.0610389
EC	0.0244156	0.0207532	0.859427	0.124519	0.0488311	0.0341818	0.087896	0.0256363	0.021974	0.372337	2.06556	1.27815	0.0781298	0.189221	0.0366233	0.0244156	0.0195324	0.106208	0.0598181	0.087896	0.194104	0.0158701	0.0476103	0.112312	0.26613	0.0476103	0.0512727	0.59696	0.0830129	0.0256363	0.0891168	0.0207532	0.0195324	0.0244156	0.032961	0.065922	0.0683635
EC	0.0256363	0.0256363	0.473662	0.0903375	0.065922	0.0305194	0.0793505	0.021974	0.0207532	0.288104	2.08387	1.06208	0.0756882	0.106208	0.0207532	0.021974	0.021974	0.0830129	0.0585973	0.0354025	0.242935	0.0207532	0.021974	0.122078	0.363792	0.0500519	0.0622597	0.230727	0.15748	0.0256363	0.0598181	0.0244156	0.021974	0.0231948	0.021974	0.0500519	0.0317402
EC	0.0244156	0.0244156	0.231948	0.161143	0.0866752	0.054935	0.198987	0.0317402	0.0195324	0.495636	0.043948	0.301532	0.0561558	0.197766	0.0500519	0.0207532	0.0170909	0.117195	0.0805713	0.065922	0.129402	0.010987	0.0415064	0.15748	0.0634804	0.14161	0.0524934	0.0256363	0.158701	0.0708051	0.134286	0.0207532	0.0207532	0.0207532	0.0195324	0.0671428	0.0805713
EC	0.0256363	0.0244156	0.500519	0.15626	0.0647012	0.0305194	0.162363	0.0378441	0.0183117	0.284441	2.43545	0.947323	0.0524934	0.258805	0.021974	0.021974	0.0207532	0.0720259	0.0622597	0.103766	0.205091	0.0134286	0.0207532	0.120857	0.152597	0.100104	0.0500519	0.617713	0.076909	0.0622597	0.170909	0.0195324	0.0183117	0.0231948	0.0195324	0.0744674	0.0622597
EC	0.0256363	0.0256363	0.570103	0.0976622	0.0573765	0.0280779	0.0305194	0.0207532	0.0317402	0.174571	2.24623	1.29524	2.05701	0.122078	0.0231948	0.021974	0.0500519	0.065922	0.0451688	0.0195324	0.0915583	0.0354025	0.0231948	0.113532	0.275896	0.0427272	0.0708051	1.26473	0.29909	0.0463896	0.0256363	0.0244156	0.0244156	0.209974	0.021974	0.0476103	0.021974
EC	0.0244156	0.0268571	0.661661	0.0915583	0.223402	0.0280779	0.119636	0.0268571	0.021974	0.300311	2.17543	0.563999	0.0671428	0.0830129	0.0231948	0.0366233	0.032961	0.151376	0.0647012	0.111091	0.195324	0.201428	0.0207532	0.0830129	0.0695843	0.113532	0.411402	1.18782	0.169688	0.054935	0.0451688	0.0268571	0.021974	0.102545	0.0512727	0.0634804	0.043948
EC	0.0256363	0.0207532	0.542025	0.137948	0.0732467	0.0341818	0.103766	0.0268571	0.021974	0.332052	2.46719	1.55527	1.52109	0.139169	0.0402857	0.0292987	0.0415064	0.0793505	0.0488311	0.065922	0.177013	0.0488311	0.0183117	0.169688	0.0915583	0.198987	0.214857	1.23665	0.181896	0.0268571	0.0524934	0.0256363	0.021974	0.054935	0.0207532	0.0976622	0.0476103
EC	0.0244156	0.0256363	1.07306	0.261246	0.0915583	0.0500519	0.192883	0.0537142	0.0207532	0.443142	2.47818	1.67735	1.974	0.169688	0.0939999	0.032961	0.0231948	0.115974	0.0488311	0.0830129	0.15626	0.0317402	0.0280779	0.107428	0.103766	0.0647012	0.150156	1.12434	0.201428	0.106208	0.102545	0.0256363	0.0268571	0.118415	0.043948	0.106208	0.043948
EC	0.0256363	0.0256363	0.726363	0.0903375	0.108649	0.032961	0.0830129	0.0317402	0.0231948	0.319844	2.03015	1.34896	1.78844	0.137948	0.0317402	0.0378441	0.0451688	0.112312	0.0415064	0.0671428	0.202649	0.114753	0.0256363	0.103766	0.124519	0.0488311	0.0708051	1.54795	0.260026	0.0268571	0.0854544	0.0256363	0.0207532	0.120857	0.0964414	0.101325	0.0366233
EC	0.0280779	0.0244156	0.714155	0.12574	0.0585973	0.0415064	0.0720259	0.0366233	0.0231948	0.365013	2.44888	1.12312	1.57236	0.0964414	0.0573765	0.0256363	0.0292987	0.0781298	0.0415064	0.0256363	0.135506	0.0415064	0.0195324	0.128182	0.0927791	0.0976622	0.183117	1.22078	0.201428	0.136727	0.0561558	0.0256363	0.021974	0.0854544	0.021974	0.0476103	0.0366233
EC	0.021974	0.0244156	1.09748	0.100104	0.288104	0.202649	0.26735	0.0573765	0.0378441	0.430934	2.59415	1.39657	0.0903375	0.386987	0.198987	0.122078	0.0537142	0.14161	0.0451688	0.133065	0.136727	0.122078	0.0292987	0.190441	0.236831	0.388207	0.480986	1.50766	0.263688	0.0256363	0.295428	0.0244156	0.0805713	0.0292987	0.0500519	0.190441	0.0622597
EC	0.0231948	0.0231948	0.605506	0.178234	0.206311	0.0964414	0.273454	0.0512727	0.0354025	0.50174	1.19514	0.971739	0.0708051	0.290545	0.0866752	0.0451688	0.0280779	0.148935	0.0415064	0.241714	0.179454	0.0634804	0.0170909	0.164805	0.0415064	0.258805	0.087896	0.0305194	0.340597	0.0427272	0.207532	0.0231948	0.0195324	0.0231948	0.0183117	0.128182	0.0695843
EC	0.021974	0.0244156	0.786181	0.14161	0.133065	0.0854544	0.21974	0.124519	0.0354025	0.339376	2.41836	1.09626	0.104987	0.178234	0.0793505	0.166026	0.065922	0.15626	0.0756882	0.130623	0.131844	0.130623	0.021974	0.17335	0.0732467	0.247818	0.20387	1.04987	0.131844	0.0268571	0.153818	0.0195324	0.054935	0.0231948	0.184337	0.139169	0.0793505
EC	0.0207532	0.0292987	0.886285	0.104987	0.198987	0.102545	0.148935	0.0634804	0.0207532	0.45535	2.42324	1.34286	0.107428	0.159922	0.0720259	0.0720259	0.0451688	0.145273	0.0695843	0.102545	0.147714	0.264909	0.0268571	0.150156	0.0573765	0.196545	0.208753	1.01813	0.136727	0.0256363	0.113532	0.0231948	0.021974	0.0866752	0.0488311	0.0915583	0.0512727
EC	0.021974	0.0280779	0.634804	0.120857	0.255142	0.065922	0.209974	0.245376	0.021974	0.491973	2.49893	1.86535	0.124519	0.133065	0.0830129	0.145273	0.115974	0.224623	0.0647012	0.169688	0.136727	0.225844	0.032961	0.133065	0.222182	0.118415	0.163584	1.36971	0.174571	0.0292987	0.115974	0.0231948	0.0476103	0.119636	0.087896	0.108649	0.0830129
EC	0.0256363	0.0244156	0.919246	0.0756882	0.0732467	0.0378441	0.101325	0.0280779	0.0195324	0.404077	1.88	1.17317	1.38802	0.103766	0.0402857	0.0305194	0.0280779	0.0854544	0.054935	0.0427272	0.128182	0.065922	0.0146493	0.131844	0.076909	0.0451688	0.140389	1.15974	0.177013	0.0268571	0.0463896	0.0256363	0.0207532	0.0256363	0.0207532	0.117195	0.0415064
EC	0.0256363	0.0378441	0.590856	0.10987	0.0561558	0.0354025	0.147714	0.0280779	0.0207532	0.350363	2.35854	1.20247	0.0634804	0.153818	0.0256363	0.0207532	0.0195324	0.0805713	0.054935	0.119636	0.124519	0.0122078	0.0195324	0.224623	0.0585973	0.0915583	0.0488311	0.728804	0.167247	0.0305194	0.119636	0.0256363	0.0195324	0.0207532	0.0207532	0.0573765	0.0561558
EC	0.0244156	0.0244156	0.412623	0.104987	0.268571	0.0292987	0.275896	0.0622597	0.0354025	0.322285	0.0402857	0.56522	0.0585973	0.146493	0.0256363	0.0354025	0.0231948	0.228285	0.0598181	0.118415	0.222182	0.021974	0.0195324	0.114753	0.0476103	0.197766	0.0402857	0.0231948	0.246597	0.0305194	0.128182	0.021974	0.0195324	0.0207532	0.0207532	0.0561558	0.0671428
HC	0.0524934	0.0207532	0.815479	0.106208	0.148935	0.128182	0.100104	0.0463896	0.0280779	0.363792	2.32436	1.99231	1.04987	0.192883	0.0512727	0.0671428	0.0622597	0.170909	0.0317402	0.150156	0.0634804	0.10987	0.087896	0.126961	0.0817921	0.108649	0.0341818	1.39291	0.130623	0.0292987	0.10987	0.0341818	0.0231948	0.0488311	0.0476103	0.054935	0.0354025
HC	0.0500519	0.0207532	0.941219	0.087896	0.102545	0.0634804	0.0903375	0.253922	0.0231948	0.168467	2.44644	1.62852	1.222	0.179454	0.098883	0.12574	0.0817921	0.23561	0.0305194	0.0427272	0.0512727	0.0610389	0.101325	0.131844	0.239272	0.195324	0.0720259	1.32088	0.136727	0.0280779	0.0915583	0.0390649	0.0244156	0.0317402	0.032961	0.0415064	0.032961
HC	0.0268571	0.0292987	0.435818	0.163584	0.180675	0.0256363	0.129402	0.222182	0.0207532	0.39309	1.56382	1.2513	0.0939999	0.15748	0.0427272	0.0256363	0.021974	0.142831	0.0305194	0.0622597	0.168467	0.0183117	0.043948	0.10987	0.0756882	0.184337	0.158701	0.0378441	0.192883	0.0268571	0.0915583	0.0500519	0.021974	0.0256363	0.0231948	0.104987	0.0756882
HC	0.0244156	0.0268571	0.673869	0.126961	0.140389	0.0598181	0.120857	0.0854544	0.0231948	0.383324	2.32558	0.822804	0.808155	0.14161	0.0402857	0.0317402	0.021974	0.12574	0.0585973	0.0378441	0.202649	0.0793505	0.032961	0.162363	0.186779	0.184337	0.087896	0.885064	0.076909	0.0292987	0.0952207	0.0354025	0.021974	0.0256363	0.0415064	0.0744674	0.0341818
HC	0.0256363	0.0256363	0.139169	0.261246	0.163584	0.0402857	0.0793505	0.12574	0.021974	0.330831	0.0317402	0.843557	0.0305194	0.106208	0.043948	0.0244156	0.0195324	0.128182	0.0622597	0.0317402	0.229506	0.0146493	0.0598181	0.10987	0.0939999	0.255142	0.0195324	0.0292987	0.146493	0.0280779	0.0805713	0.0573765	0.0231948	0.032961	0.021974	0.12574	0.0390649
HC	0.0244156	0.0231948	0.601843	0.209974	0.100104	0.0610389	0.152597	0.0732467	0.0231948	0.384545	2.15711	0.880181	0.0817921	0.137948	0.0427272	0.043948	0.0280779	0.144052	0.0561558	0.0830129	0.211195	0.0524934	0.0866752	0.123299	0.202649	0.065922	0.0256363	0.588415	0.0573765	0.0280779	0.124519	0.0292987	0.021974	0.0280779	0.0207532	0.0805713	0.0488311
HC	0.0256363	0.0256363	0.242935	0.168467	0.108649	0.0402857	0.133065	0.0488311	0.0207532	0.229506	0.0280779	0.770311	0.135506	0.106208	0.0231948	0.0231948	0.0207532	0.0866752	0.0537142	0.0463896	0.159922	0.0158701	0.0402857	0.098883	0.0830129	0.111091	0.0231948	0.0280779	0.229506	0.0268571	0.115974	0.0634804	0.021974	0.0195324	0.0231948	0.0805713	0.043948
HC	0.021974	0.021974	0.48709	0.158701	0.115974	0.0292987	0.148935	0.0622597	0.0231948	0.292987	2.22914	0.867973	0.0537142	0.145273	0.0256363	0.0903375	0.043948	0.177013	0.0512727	0.0427272	0.147714	0.100104	0.0402857	0.151376	0.155039	0.114753	0.0390649	0.40774	0.0573765	0.0280779	0.120857	0.032961	0.0341818	0.0366233	0.0354025	0.0903375	0.0317402
HC	0.0268571	0.0231948	0.383324	0.189221	0.118415	0.054935	0.103766	0.0292987	0.0231948	0.372337	2.21571	0.373558	0.983947	0.167247	0.0415064	0.0231948	0.0231948	0.0817921	0.0561558	0.0354025	0.178234	0.0231948	0.0195324	0.195324	0.189221	0.0830129	0.0183117	0.775194	0.087896	0.0305194	0.0610389	0.0268571	0.0231948	0.0402857	0.0231948	0.0805713	0.0341818
HC	0.021974	0.0195324	0.754441	0.0964414	0.275896	0.0683635	0.316181	0.0915583	0.0585973	0.412623	2.42202	1.34286	0.126961	0.227065	0.292987	0.113532	0.0463896	0.161143	0.0512727	0.118415	0.113532	0.148935	0.0292987	0.158701	0.159922	0.444363	0.296649	0.817921	0.104987	0.0268571	0.271013	0.0305194	0.0366233	0.0720259	0.0866752	0.164805	0.0854544
HC	0.021974	0.0207532	0.97296	0.179454	0.192883	0.124519	0.360129	0.0903375	0.131844	0.385766	2.54044	1.98865	0.178234	0.256363	0.180675	0.12574	0.0354025	0.151376	0.0341818	0.0451688	0.177013	0.103766	0.29787	0.0842337	0.17335	0.209974	0.666545	1.09504	0.113532	0.0317402	0.181896	0.0207532	0.043948	0.0280779	0.0683635	0.14161	0.0524934
HC	0.0244156	0.0451688	0.448025	0.098883	0.537142	0.0537142	0.372337	0.0573765	0.0952207	0.509064	2.5734	1.43319	0.0378441	0.119636	0.104987	0.162363	0.0964414	0.374779	0.0537142	0.159922	0.209974	0.0610389	0.0183117	0.112312	0.0854544	0.102545	0.0183117	0.69096	0.113532	0.032961	0.284441	0.0207532	0.0512727	0.0207532	0.054935	0.131844	0.0915583
HC	0.0231948	0.0268571	0.889947	0.107428	0.123299	0.0305194	0.0781298	0.268571	0.0207532	0.252701	2.46719	0.820363	0.0585973	0.129402	0.0207532	0.0378441	0.0292987	0.108649	0.0805713	0.0537142	0.174571	0.032961	0.021974	0.128182	0.214857	0.0378441	0.338155	0.513947	0.137948	0.111091	0.0390649	0.0207532	0.0195324	0.0292987	0.130623	0.0647012	0.0500519
HC	0.0244156	0.0231948	0.396753	0.117195	0.39187	0.0354025	0.252701	0.489532	0.0280779	0.511506	0.129402	1.5687	0.0720259	0.222182	0.104987	0.0366233	0.0256363	0.305194	0.0561558	0.0805713	0.163584	0.0366233	0.129402	0.189221	0.087896	0.347922	0.186779	0.0280779	0.291766	0.0976622	0.152597	0.021974	0.0207532	0.0183117	0.0195324	0.118415	0.0610389
HC	0.0231948	0.0231948	0.75322	0.10987	0.184337	0.054935	0.12574	0.0463896	0.021974	0.460233	2.3207	1.60044	1.42953	0.142831	0.0756882	0.0561558	0.0390649	0.163584	0.0476103	0.0476103	0.130623	0.150156	0.032961	0.146493	0.218519	0.0720259	0.139169	1.03644	0.0903375	0.0244156	0.119636	0.021974	0.021974	0.0280779	0.0842337	0.0939999	0.043948
HC	0.0231948	0.0231948	0.698285	0.108649	0.189221	0.0610389	0.318623	0.0317402	0.0451688	0.427272	2.39761	1.58091	0.0476103	0.247818	0.0427272	0.0292987	0.0170909	0.103766	0.0537142	0.142831	0.14161	0.0378441	0.0366233	0.15748	0.166026	0.0756882	0.0415064	0.931453	0.117195	0.124519	0.240493	0.0195324	0.0244156	0.0207532	0.0207532	0.101325	0.0793505
HC	0.021974	0.0305194	0.836233	0.0585973	0.129402	0.0427272	0.134286	0.101325	0.0256363	0.255142	2.43789	0.749557	1.64561	0.178234	0.0415064	0.0927791	0.0512727	0.0793505	0.0427272	0.0939999	0.150156	0.0317402	0.0598181	0.152597	0.139169	0.0500519	0.142831	0.506623	0.117195	0.0268571	0.137948	0.0207532	0.0292987	0.0231948	0.0427272	0.0610389	0.0463896
HC	0.0256363	0.021974	0.454129	0.115974	0.255142	0.0317402	0.169688	0.0500519	0.0207532	0.335714	2.44033	0.952207	0.122078	0.100104	0.0317402	0.0463896	0.0341818	0.148935	0.0415064	0.122078	0.179454	0.054935	0.021974	0.130623	0.0830129	0.107428	0.0805713	0.650674	0.101325	0.103766	0.111091	0.0195324	0.0195324	0.065922	0.0183117	0.065922	0.0476103
HC	0.021974	0.021974	1.06574	0.0756882	0.202649	0.0341818	0.120857	0.347922	0.0231948	0.413844	2.24867	1.25618	1.4161	0.150156	0.0647012	0.0903375	0.0390649	0.137948	0.0402857	0.0585973	0.155039	0.17335	0.065922	0.162363	0.131844	0.0903375	0.197766	0.836233	0.0927791	0.0280779	0.0793505	0.0207532	0.0317402	0.0207532	0.0830129	0.117195	0.0463896
HC	0.0195324	0.0244156	0.62748	0.197766	0.139169	0.10987	0.278337	0.106208	0.0402857	0.402857	0.0647012	0.360129	0.0598181	0.0488311	0.0366233	0.0280779	0.0292987	0.0793505	0.0476103	0.181896	0.217298	0.021974	0.032961	0.29787	0.0463896	0.146493	0.104987	0.201428	0.335714	0.145273	0.228285	0.021974	0.0183117	0.0195324	0.0183117	0.0952207	0.118415
HC	0.021974	0.0244156	0.799609	0.131844	0.133065	0.0585973	0.174571	0.0256363	0.0195324	0.322285	2.19496	0.654337	0.0720259	0.137948	0.0256363	0.0488311	0.021974	0.118415	0.0500519	0.122078	0.181896	0.065922	0.021974	0.213636	0.142831	0.0817921	0.239272	0.637246	0.076909	0.0256363	0.124519	0.021974	0.0183117	0.0195324	0.0427272	0.128182	0.118415
HC	0.0207532	0.0231948	0.647012	0.159922	0.241714	0.0964414	0.252701	0.0402857	0.0366233	0.319844	2.36831	0.772752	0.145273	0.101325	0.0305194	0.0427272	0.0207532	0.151376	0.0744674	0.166026	0.184337	0.0585973	0.0158701	0.238052	0.100104	0.0842337	0.500519	0.468779	0.181896	0.0231948	0.205091	0.0207532	0.0183117	0.0195324	0.0183117	0.108649	0.158701
HC	0.0244156	0.0195324	0.537142	0.111091	0.351584	0.0561558	0.112312	0.0488311	0.0207532	0.247818	2.31826	0.639687	0.0671428	0.159922	0.0231948	0.0598181	0.0378441	0.214857	0.0500519	0.0830129	0.17213	0.0524934	0.0292987	0.185558	0.101325	0.0585973	0.0695843	0.469999	0.0805713	0.0244156	0.108649	0.0195324	0.021974	0.0207532	0.0793505	0.0561558	0.0720259
HC	0.0390649	0.021974	0.42361	0.122078	0.268571	0.0756882	0.29909	0.0415064	0.0390649	0.443142	2.39394	1.51132	0.0805713	0.244156	0.0610389	0.0366233	0.0292987	0.201428	0.0378441	0.123299	0.0927791	0.0354025	0.0305194	0.162363	0.0610389	0.177013	0.0183117	0.0390649	0.306415	0.0268571	0.151376	0.0671428	0.0207532	0.0402857	0.0195324	0.0634804	0.0305194
HC	0.0268571	0.0292987	0.761765	0.0720259	0.316181	0.123299	0.206311	0.366233	0.0463896	0.295428	2.55753	1.38436	0.179454	0.250259	0.114753	0.229506	0.118415	0.142831	0.0647012	0.104987	0.098883	0.0866752	0.0427272	0.129402	0.153818	0.180675	0.354025	1.32454	0.404077	0.0256363	0.177013	0.0317402	0.0561558	0.0280779	0.0402857	0.087896	0.0781298
HC	0.0305194	0.0292987	0.887505	0.167247	0.347922	0.0781298	0.161143	0.101325	0.0292987	0.330831	2.50259	1.91906	0.861869	0.233169	0.0964414	0.249039	0.112312	0.183117	0.0537142	0.129402	0.0830129	0.0939999	0.0598181	0.246597	0.15626	0.120857	0.169688	1.6273	0.306415	0.140389	0.15748	0.0292987	0.0732467	0.0671428	0.0830129	0.153818	0.0683635
HC	0.0207532	0.0231948	0.660441	0.142831	0.139169	0.087896	0.169688	0.101325	0.0268571	0.335714	2.48306	1.62852	0.0891168	0.217298	0.162363	0.129402	0.0830129	0.118415	0.054935	0.0793505	0.0793505	0.0927791	0.0720259	0.163584	0.196545	0.174571	0.29909	1.37704	0.277116	0.180675	0.194104	0.0292987	0.0427272	0.0537142	0.043948	0.12574	0.0476103
HC	0.0183117	0.0207532	0.594519	0.076909	0.368675	0.0720259	0.321064	0.234389	0.0671428	0.390649	2.24135	1.3514	0.196545	0.188	0.0842337	0.0476103	0.043948	0.186779	0.0634804	0.0537142	0.131844	0.223402	0.0305194	0.188	0.133065	0.169688	0.129402	1.27449	0.20387	0.0244156	0.108649	0.0268571	0.0170909	0.0244156	0.0573765	0.0817921	0.0744674
HC	0.0256363	0.0195324	0.538363	0.200208	0.343039	0.0561558	0.394311	0.488311	0.133065	0.383324	1.75792	1.68467	0.0903375	0.238052	0.102545	0.0744674	0.0317402	0.211195	0.0427272	0.179454	0.246597	0.242935	0.136727	0.311298	0.118415	0.216078	0.150156	0.0244156	0.191662	0.0305194	0.218519	0.0280779	0.0354025	0.0183117	0.0280779	0.114753	0.0915583
HC	0.0207532	0.0207532	0.422389	0.120857	0.0927791	0.0427272	0.0830129	0.0622597	0.0207532	0.250259	2.13514	0.963194	0.998596	0.135506	0.0195324	0.0537142	0.0585973	0.0781298	0.0488311	0.0280779	0.126961	0.0427272	0.0195324	0.135506	0.262467	0.043948	0.166026	1.4454	0.139169	0.021974	0.0610389	0.0354025	0.0268571	0.0280779	0.0280779	0.102545	0.0366233
HC	0.0207532	0.0207532	0.714155	0.135506	0.379662	0.0720259	0.223402	0.0561558	0.0268571	0.441922	2.35122	1.33553	0.0573765	0.23561	0.0756882	0.0854544	0.0476103	0.196545	0.0573765	0.101325	0.137948	0.197766	0.0231948	0.236831	0.166026	0.238052	0.140389	1.03278	0.15626	0.0256363	0.106208	0.0415064	0.0280779	0.0537142	0.054935	0.113532	0.0598181
HC	0.0207532	0.0195324	0.585973	0.12574	0.202649	0.0561558	0.186779	0.308857	0.0231948	0.262467	2.30117	0.897271	0.0915583	0.158701	0.10987	0.384545	0.144052	0.285662	0.0451688	0.167247	0.118415	0.17335	0.0170909	0.184337	0.0939999	0.136727	0.333272	1.08893	0.153818	0.0512727	0.14161	0.032961	0.124519	0.0671428	0.0732467	0.0915583	0.0720259
HC	0.0207532	0.0207532	0.408961	0.150156	0.303974	0.0488311	0.163584	0.0634804	0.0207532	0.292987	2.31337	1.40634	1.11945	0.216078	0.0366233	0.124519	0.129402	0.240493	0.0561558	0.0756882	0.104987	0.0573765	0.0256363	0.186779	0.29909	0.129402	0.0976622	0.604285	0.108649	0.0231948	0.126961	0.0207532	0.0463896	0.0744674	0.0402857	0.0561558	0.043948
HC	0.0195324	0.0524934	0.454129	0.264909	0.273454	0.166026	0.385766	0.076909	0.107428	0.422389	0.0695843	0.217298	0.126961	0.445584	0.100104	0.0537142	0.0341818	0.164805	0.0451688	0.128182	0.166026	0.021974	0.0268571	0.271013	0.15748	0.483428	0.0244156	0.0292987	0.257584	0.0939999	0.375999	0.0598181	0.032961	0.0805713	0.032961	0.217298	0.0952207
HC	0.0207532	0.0244156	0.568882	0.131844	0.168467	0.0512727	0.183117	0.0622597	0.0207532	0.408961	2.19374	1.11213	0.0720259	0.151376	0.0378441	0.0720259	0.0317402	0.170909	0.0500519	0.147714	0.206311	0.054935	0.021974	0.234389	0.205091	0.0939999	0.0512727	0.528597	0.0976622	0.103766	0.0805713	0.0292987	0.0268571	0.0183117	0.0195324	0.170909	0.0891168
HC	0.0207532	0.0244156	0.489532	0.245376	0.295428	0.0842337	0.142831	0.205091	0.0256363	0.434597	2.09974	0.83135	0.948544	0.184337	0.0756882	0.032961	0.0512727	0.181896	0.0500519	0.0500519	0.26735	0.0598181	0.0256363	0.153818	0.316181	0.0817921	0.379662	0.935116	0.0805713	0.0268571	0.0683635	0.0305194	0.0231948	0.043948	0.0451688	0.0683635	0.0610389
HC	0.021974	0.0231948	0.985167	0.130623	0.168467	0.0390649	0.129402	0.0463896	0.021974	0.454129	2.39028	1.33919	1.15119	0.163584	0.0842337	0.0781298	0.0402857	0.140389	0.0500519	0.0952207	0.183117	0.118415	0.0280779	0.185558	0.260026	0.0537142	0.102545	0.539584	0.098883	0.0256363	0.0720259	0.0280779	0.0231948	0.0805713	0.0610389	0.0622597	0.0390649
HC	0.0378441	0.0207532	0.806934	0.0866752	0.319844	0.0927791	0.135506	0.0671428	0.0292987	0.261246	2.43667	1.61021	1.73595	0.17213	0.0573765	0.152597	0.0793505	0.185558	0.0500519	0.0695843	0.120857	0.113532	0.0903375	0.194104	0.153818	0.0793505	0.111091	0.62748	0.0976622	0.0256363	0.15748	0.0183117	0.054935	0.0354025	0.0952207	0.0647012	0.107428
HC	0.0183117	0.0183117	0.765428	0.0756882	0.462675	0.0708051	0.363792	0.0500519	0.0903375	0.45535	2.52335	1.46371	0.0744674	0.150156	0.126961	0.223402	0.102545	0.218519	0.054935	0.0927791	0.167247	0.117195	0.0256363	0.209974	0.183117	0.158701	0.10987	0.802051	0.118415	0.0244156	0.183117	0.0207532	0.0585973	0.021974	0.0793505	0.120857	0.0622597
HC	0.0207532	0.0207532	0.767869	0.118415	0.279558	0.0622597	0.26735	0.158701	0.0402857	0.39187	1.95446	0.473662	0.555454	0.148935	0.0671428	0.0622597	0.0524934	0.174571	0.0720259	0.0598181	0.17213	0.142831	0.0292987	0.180675	0.207532	0.0683635	0.562778	0.622597	0.104987	0.166026	0.0903375	0.0195324	0.0207532	0.0341818	0.065922	0.0744674	0.0476103
HC	0.0280779	0.0170909	0.775194	0.202649	0.346701	0.0732467	0.230727	0.570103	0.0524934	0.279558	2.47452	0.80083	0.152597	0.0964414	0.087896	0.166026	0.087896	0.142831	0.0927791	0.087896	0.114753	0.142831	0.126961	0.328389	0.155039	0.214857	0.208753	0.51883	0.100104	0.0427272	0.134286	0.0195324	0.0427272	0.0500519	0.0817921	0.0708051	0.119636
HC	0.0231948	0.0231948	0.478545	0.222182	0.0817921	0.0292987	0.134286	0.0451688	0.0207532	0.25148	2.55753	0.666545	0.0671428	0.120857	0.0231948	0.0207532	0.0244156	0.0720259	0.0585973	0.0793505	0.202649	0.0183117	0.0158701	0.159922	0.15626	0.15748	0.122078	0.25148	0.0854544	0.0842337	0.0842337	0.043948	0.0183117	0.0305194	0.0195324	0.0756882	0.0524934
HC	0.0183117	0.0244156	0.695843	0.239272	0.100104	0.189221	0.177013	0.0891168	0.0244156	0.438259	2.26698	1.20735	1.29647	0.21974	0.102545	0.0585973	0.0402857	0.130623	0.0537142	0.0830129	0.161143	0.0671428	0.0463896	0.181896	0.296649	0.103766	0.190441	0.896051	0.0891168	0.0268571	0.0964414	0.0280779	0.0207532	0.0647012	0.0634804	0.0939999	0.0537142
HC	0.043948	0.0317402	0.51761	0.0561558	0.202649	0.114753	0.169688	0.087896	0.0671428	0.231948	2.33657	2.23036	2.11195	0.122078	0.148935	0.352805	0.223402	0.098883	0.0830129	0.0585973	0.108649	0.112312	0.0854544	0.217298	0.145273	0.0903375	0.129402	1.45761	0.421168	0.334493	0.0744674	0.032961	0.0939999	0.0524934	0.032961	0.0695843	0.0427272
HC	0.0170909	0.0244156	0.588415	0.102545	0.174571	0.106208	0.190441	0.0415064	0.0354025	0.383324	2.35244	1.64439	2.01184	0.209974	0.0891168	0.108649	0.136727	0.133065	0.0732467	0.224623	0.103766	0.0891168	0.346701	0.185558	0.192883	0.0720259	0.108649	0.900934	0.20387	0.0634804	0.102545	0.021974	0.0402857	0.0720259	0.0524934	0.0756882	0.0512727
HC	0.0244156	0.0256363	0.324727	0.218519	0.0732467	0.0256363	0.151376	0.0402857	0.0207532	0.190441	2.04846	0.604285	0.0488311	0.134286	0.0268571	0.0207532	0.0256363	0.0708051	0.0537142	0.0341818	0.23561	0.0170909	0.0195324	0.112312	0.155039	0.0561558	0.0427272	0.311298	0.128182	0.021974	0.0647012	0.0195324	0.021974	0.0341818	0.0183117	0.032961	0.0341818
HC	0.0207532	0.0244156	0.689739	0.0817921	0.214857	0.065922	0.153818	0.0781298	0.0305194	0.396753	2.50259	1.49789	0.711713	0.264909	0.0488311	0.0683635	0.0537142	0.115974	0.0488311	0.076909	0.233169	0.0378441	0.0378441	0.150156	0.284441	0.087896	0.122078	0.939999	0.117195	0.0256363	0.122078	0.0207532	0.0268571	0.0231948	0.0378441	0.108649	0.0561558
HC	0.0244156	0.021974	0.73735	0.0610389	0.113532	0.032961	0.119636	0.0341818	0.0207532	0.374779	2.27065	1.16828	1.4393	0.152597	0.032961	0.0402857	0.032961	0.098883	0.0524934	0.0317402	0.152597	0.0354025	0.0634804	0.111091	0.247818	0.0427272	0.135506	0.916804	0.10987	0.0231948	0.0500519	0.0207532	0.0183117	0.0256363	0.0317402	0.087896	0.0354025
HC	0.0195324	0.0207532	0.908259	0.129402	0.229506	0.155039	0.277116	0.207532	0.0378441	0.468779	2.53922	1.65537	0.111091	0.239272	0.108649	0.0732467	0.0268571	0.133065	0.0463896	0.134286	0.191662	0.0305194	0.0268571	0.296649	0.167247	0.218519	0.117195	1.02057	0.185558	0.0756882	0.188	0.0195324	0.0451688	0.0195324	0.0280779	0.150156	0.0891168
HC	0.0244156	0.0256363	0.338155	0.152597	0.271013	0.0366233	0.223402	0.0341818	0.0231948	0.417506	1.6566	1.03156	0.0598181	0.191662	0.0585973	0.0231948	0.0183117	0.23561	0.043948	0.122078	0.433376	0.0402857	0.0183117	0.190441	0.118415	0.0732467	0.0573765	0.310078	0.231948	0.139169	0.0744674	0.0244156	0.0207532	0.0231948	0.021974	0.0756882	0.0427272
HC	0.0244156	0.021974	0.791064	0.104987	0.253922	0.0695843	0.111091	0.273454	0.021974	0.274675	2.26088	1.11213	0.137948	0.123299	0.0500519	0.32961	0.0939999	0.194104	0.0390649	0.134286	0.119636	0.111091	0.103766	0.26735	0.101325	0.119636	0.0817921	0.534701	0.0854544	0.0280779	0.0952207	0.0195324	0.100104	0.0207532	0.0598181	0.0610389	0.100104
HC	0.0195324	0.0280779	0.32961	0.330831	0.112312	0.0256363	0.279558	0.0366233	0.0647012	0.278337	0.155039	0.678752	0.0756882	0.456571	0.107428	0.021974	0.0341818	0.223402	0.0366233	0.0402857	0.335714	0.0158701	0.0598181	0.362571	0.102545	0.424831	0.135506	0.0244156	0.300311	0.238052	0.284441	0.0244156	0.0292987	0.0231948	0.032961	0.15626	0.0537142
HC	0.021974	0.0207532	0.981505	0.201428	0.126961	0.0720259	0.152597	0.0427272	0.0244156	0.418727	2.28774	1.20735	0.233169	0.153818	0.0695843	0.0634804	0.0244156	0.164805	0.0524934	0.111091	0.140389	0.0415064	0.0183117	0.140389	0.238052	0.117195	0.479766	0.959531	0.0817921	0.0268571	0.124519	0.0195324	0.0244156	0.0305194	0.102545	0.148935	0.0744674
HC	0.0207532	0.0195324	0.676311	0.14161	0.207532	0.0976622	0.26735	0.0622597	0.0415064	0.399194	2.14369	1.034	0.0573765	0.303974	0.0488311	0.178234	0.0634804	0.151376	0.0537142	0.191662	0.158701	0.0610389	0.0183117	0.285662	0.131844	0.0720259	0.0280779	0.523714	0.0903375	0.153818	0.280779	0.0195324	0.0561558	0.0183117	0.0292987	0.0805713	0.0915583
HC	0.0244156	0.021974	0.710493	0.163584	0.108649	0.0463896	0.0976622	0.0427272	0.021974	0.347922	2.22548	1.59189	1.51376	0.161143	0.0354025	0.0817921	0.065922	0.120857	0.054935	0.0622597	0.148935	0.0476103	0.241714	0.181896	0.31374	0.0695843	0.230727	0.927791	0.119636	0.0256363	0.0866752	0.0207532	0.0244156	0.0585973	0.0451688	0.0952207	0.0842337
HC	0.0231948	0.0195324	0.891168	0.0720259	0.0683635	0.0244156	0.124519	0.0976622	0.0207532	0.249039	2.29628	1.19758	1.69322	0.135506	0.0256363	0.0402857	0.0317402	0.0647012	0.0610389	0.0415064	0.198987	0.021974	0.0341818	0.103766	0.272233	0.0463896	0.212415	0.551791	0.0830129	0.0256363	0.0647012	0.0231948	0.0183117	0.0268571	0.021974	0.0683635	0.0402857
HC	0.0427272	0.0207532	0.546908	0.12574	0.247818	0.0561558	0.336935	0.128182	0.180675	0.371116	2.50748	1.47592	0.546908	0.25148	0.227065	0.195324	0.122078	0.170909	0.0793505	0.136727	0.118415	0.131844	0.0341818	0.476103	0.0976622	0.137948	0.227065	0.716596	0.111091	0.0256363	0.198987	0.021974	0.0647012	0.0427272	0.0573765	0.101325	0.0756882
HC	0.0207532	0.021974	0.985167	0.0915583	0.0756882	0.0903375	0.249039	0.043948	0.0366233	0.356467	2.57096	1.08405	0.087896	0.189221	0.0537142	0.0891168	0.0366233	0.0744674	0.0488311	0.119636	0.131844	0.0256363	0.0708051	0.349142	0.148935	0.169688	0.197766	0.649454	0.0915583	0.0256363	0.181896	0.021974	0.0415064	0.065922	0.043948	0.146493	0.098883
HC	0.0231948	0.0207532	0.636025	0.134286	0.158701	0.0720259	0.0695843	0.0573765	0.0244156	0.415064	2.24745	1.15974	1.65171	0.175792	0.065922	0.0598181	0.0671428	0.124519	0.0451688	0.0573765	0.162363	0.076909	0.0378441	0.220961	0.341818	0.0854544	0.194104	0.67509	0.0976622	0.0292987	0.0732467	0.0231948	0.0231948	0.0585973	0.0671428	0.043948	0.0292987
HC	0.021974	0.0268571	0.583532	0.223402	0.17213	0.102545	0.0976622	0.0842337	0.0231948	0.383324	2.54288	1.33309	1.6981	0.192883	0.0817921	0.137948	0.142831	0.162363	0.054935	0.0744674	0.153818	0.0866752	0.0256363	0.103766	0.356467	0.107428	0.222182	1.0633	0.124519	0.0537142	0.0952207	0.0207532	0.0463896	0.144052	0.0341818	0.0476103	0.0415064
HC	0.021974	0.0195324	0.693402	0.10987	0.179454	0.0964414	0.206311	0.457792	0.0268571	0.456571	2.37807	1.85192	0.588415	0.146493	0.0744674	0.0476103	0.0427272	0.20387	0.0537142	0.0598181	0.139169	0.122078	0.0378441	0.318623	0.195324	0.202649	0.0805713	0.560337	0.128182	0.0268571	0.0561558	0.0207532	0.0195324	0.0378441	0.0341818	0.0903375	0.0524934
HC	0.021974	0.0195324	0.911921	0.113532	0.198987	0.0488311	0.227065	0.0805713	0.0256363	0.303974	2.61613	1.41732	0.0622597	0.184337	0.0390649	0.253922	0.101325	0.159922	0.0537142	0.20387	0.20387	0.065922	0.0476103	0.273454	0.181896	0.15748	0.201428	0.411402	0.0927791	0.0402857	0.211195	0.0195324	0.065922	0.0256363	0.0256363	0.0903375	0.0598181
HC	0.021974	0.0378441	0.837453	0.123299	0.170909	0.0378441	0.225844	0.183117	0.0244156	0.358909	2.60148	1.44296	0.0524934	0.216078	0.0354025	0.0573765	0.0292987	0.175792	0.076909	0.115974	0.178234	0.0231948	0.0366233	0.129402	0.213636	0.0647012	0.0451688	0.701947	0.20387	0.0268571	0.163584	0.0231948	0.0231948	0.0256363	0.0231948	0.0622597	0.0524934
HC	0.0195324	0.0256363	1.07062	0.139169	0.0817921	0.054935	0.0903375	0.0488311	0.0415064	0.366233	2.48306	1.61509	1.75792	0.186779	0.0976622	0.0744674	0.0524934	0.195324	0.0427272	0.0817921	0.0952207	0.147714	0.0268571	0.145273	0.271013	0.0866752	0.441922	0.808155	0.164805	0.106208	0.103766	0.0207532	0.0341818	0.0708051	0.0280779	0.0903375	0.134286
HC	0.0195324	0.0256363	0.964414	0.0793505	0.225844	0.0683635	0.100104	0.0708051	0.0207532	0.307636	2.37075	1.62852	1.56382	0.231948	0.0378441	0.224623	0.129402	0.170909	0.0695843	0.098883	0.123299	0.0647012	0.0744674	0.264909	0.242935	0.0585973	0.178234	1.14631	0.168467	0.0244156	0.140389	0.0195324	0.0512727	0.0366233	0.0756882	0.0817921	0.119636
HC	0.0207532	0.0231948	0.311298	0.147714	0.137948	0.0292987	0.120857	0.0573765	0.0244156	0.230727	2.41592	1.24641	0.111091	0.128182	0.021974	0.0366233	0.0476103	0.0964414	0.043948	0.0817921	0.220961	0.0390649	0.0195324	0.146493	0.230727	0.0622597	0.0256363	0.367454	0.117195	0.0402857	0.0976622	0.0207532	0.0256363	0.0317402	0.0207532	0.0390649	0.0671428
HC	0.0231948	0.0268571	0.358909	0.137948	0.0573765	0.0231948	0.147714	0.0610389	0.0231948	0.207532	2.43301	0.95709	0.0830129	0.126961	0.0280779	0.0231948	0.021974	0.0561558	0.0463896	0.0415064	0.175792	0.0170909	0.0231948	0.0915583	0.145273	0.0708051	0.0390649	0.0647012	0.177013	0.0231948	0.0939999	0.0280779	0.0183117	0.0231948	0.0207532	0.0415064	0.032961
HC	0.0207532	0.0231948	0.983947	0.124519	0.209974	0.0500519	0.227065	0.0500519	0.0354025	0.389428	2.45865	1.11579	0.0695843	0.246597	0.0585973	0.0964414	0.0390649	0.169688	0.0598181	0.252701	0.234389	0.0903375	0.0415064	0.178234	0.211195	0.145273	0.0390649	0.678752	0.103766	0.0292987	0.181896	0.0317402	0.0305194	0.021974	0.0793505	0.201428	0.147714
HC	0.0231948	0.0231948	0.764207	0.098883	0.0939999	0.0585973	0.155039	0.0366233	0.021974	0.454129	2.29506	0.97296	1.2513	0.196545	0.0610389	0.0390649	0.0280779	0.0903375	0.0488311	0.0634804	0.159922	0.0244156	0.0427272	0.15748	0.274675	0.0463896	0.0866752	0.637246	0.104987	0.0244156	0.118415	0.0231948	0.0170909	0.0305194	0.0195324	0.0720259	0.0366233
HC	0.0207532	0.0207532	0.537142	0.0598181	0.253922	0.0647012	0.282	0.169688	0.0415064	0.469999	1.23054	0.404077	0.0305194	0.227065	0.0976622	0.0378441	0.0317402	0.142831	0.0939999	0.0817921	0.146493	0.043948	0.021974	0.324727	0.124519	0.158701	0.0476103	0.321064	0.710493	0.0256363	0.144052	0.0170909	0.0244156	0.0476103	0.0170909	0.0671428	0.0427272
HC	0.0231948	0.021974	0.965635	0.147714	0.153818	0.0891168	0.205091	0.0476103	0.0292987	0.438259	2.21571	1.04743	0.745895	0.191662	0.0732467	0.131844	0.0720259	0.162363	0.0708051	0.0720259	0.139169	0.0683635	0.136727	0.194104	0.300311	0.119636	0.239272	0.625038	0.179454	0.021974	0.17213	0.021974	0.0390649	0.0610389	0.0500519	0.104987	0.0366233
HC	0.0231948	0.021974	0.554233	0.147714	0.239272	0.0708051	0.292987	0.0708051	0.0488311	0.373558	2.46963	1.64683	0.207532	0.183117	0.102545	0.0427272	0.0451688	0.133065	0.0647012	0.0524934	0.295428	0.126961	0.0390649	0.507844	0.087896	0.130623	0.463896	0.657999	0.108649	0.0720259	0.148935	0.0207532	0.0183117	0.0366233	0.0366233	0.101325	0.0463896
HC	0.0207532	0.0183117	1.07428	0.0805713	0.119636	0.054935	0.113532	0.411402	0.0207532	0.441922	2.54044	1.61265	1.81408	0.197766	0.0793505	0.126961	0.0830129	0.129402	0.0647012	0.0817921	0.144052	0.054935	0.104987	0.368675	0.20387	0.0915583	0.152597	1.034	0.198987	0.0366233	0.0891168	0.0207532	0.0292987	0.0402857	0.043948	0.0817921	0.117195
HC	0.0207532	0.0402857	0.671428	0.098883	0.189221	0.0781298	0.0891168	0.0451688	0.0231948	0.308857	0.922908	1.22322	2.0033	0.0952207	0.0341818	0.0964414	0.107428	0.130623	0.112312	0.0476103	0.140389	0.119636	0.0244156	0.124519	0.214857	0.0402857	0.478545	0.979064	0.147714	0.131844	0.113532	0.0244156	0.0366233	0.0488311	0.0231948	0.0695843	0.0378441
HC	0.021974	0.0207532	0.959531	0.136727	0.201428	0.0451688	0.238052	0.0866752	0.0317402	0.449246	2.70036	1.73106	0.206311	0.148935	0.159922	0.142831	0.0756882	0.162363	0.108649	0.114753	0.15626	0.087896	0.0622597	1.23299	0.0830129	0.115974	0.146493	0.655558	0.126961	0.0244156	0.17335	0.0207532	0.0390649	0.0378441	0.0476103	0.102545	0.0805713

## Sheet: Peak height-validation study
validation study	2,3-Butandiol	2-Acetylfuran	1H-Pyrrole	2,3-Diethyl-5-methylpyrazine	(Z)-3-Hexenyl-2-methylbutyrate	2-methoxy-3-sec-butyl pyrazine	Methyl caprylate-M	allyl isothiocyanate	Methyl caprylate-D	2-Octanone-M	2-Pentanone	2-Butanone	4-Heptanone	3-Methylbutyl 2-methylbutanoate	2-Octanone-D	( E, E)-2,4-heptadienal	( E) -2-nonenal	2-Heptanol	Dimethyl trisulfide	2,6-Dimethyl-3-ethylpyrazine	(E)-Ethyl-2-hexenoate	1 -hexanol	2-Isopropyl-3-methoxy pyrazine	Cyclohexanone-M	Cyclohexanone-D	Butyl sulfide	(E)-2-Methyl-2-butenal	4-Methyl-2-pentanone	2-Methyl-butanoic acid methyl ester	hexanal	Ethyl octanoate	Methyl decanoate	1-Octen-3-ol-D	1-Octen-3-ol-M	Hexyl 2-methylbutanoate	1-Octen-3-one	(2,6)-dimethylpyrazine
EC	0.142831	0.0939999	0.667765	0.29787	0.242935	0.0585973	0.122078	0.0634804	0.0183117	0.374779	2.33657	0.412623	0.0842337	0.133065	0.0622597	0.021974	0.0158701	0.144052	0.0976622	0.150156	0.10987	0.0317402	0.0183117	0.119636	0.0756882	0.108649	0.647012	0.198987	0.107428	0.0244156	0.111091	0.107428	0.0195324	0.032961	0.0402857	0.120857	0.0634804
EC	0.15626	0.098883	1.24519	0.258805	0.15626	0.100104	0.301532	0.0561558	0.0671428	0.449246	1.94958	0.799609	0.0671428	0.261246	0.137948	0.128182	0.0256363	0.130623	0.102545	0.183117	0.0830129	0.10987	0.0231948	0.0647012	0.0622597	0.153818	0.0451688	0.535921	0.67509	0.0244156	0.252701	0.148935	0.0573765	0.0280779	0.0317402	0.197766	0.115974
EC	0.234389	0.102545	0.678752	0.244156	0.179454	0.0292987	0.0817921	0.0854544	0.0244156	0.354025	2.05945	0.937557	0.592077	0.123299	0.0366233	0.0317402	0.021974	0.174571	0.114753	0.0476103	0.0854544	0.314961	0.0256363	0.10987	0.130623	0.0610389	0.0683635	0.360129	0.111091	0.0280779	0.126961	0.0708051	0.0195324	0.0476103	0.0598181	0.0695843	0.0305194
EC	0.250259	0.0610389	0.61283	0.522493	0.152597	0.107428	0.118415	0.129402	0.0231948	0.404077	2.34023	1.06574	0.279558	0.153818	0.0976622	0.0524934	0.0341818	0.126961	0.223402	0.0476103	0.10987	0.102545	0.0231948	0.0488311	0.417506	0.126961	0.334493	1.29647	0.0756882	0.0268571	0.135506	0.128182	0.0170909	0.140389	0.0231948	0.140389	0.043948
EC	0.402857	0.0708051	0.84844	0.20387	0.112312	0.043948	0.21974	0.0231948	0.0231948	0.366233	0.054935	1.20979	0.0915583	0.117195	0.032961	0.0207532	0.0195324	0.114753	0.0866752	0.20387	0.0720259	0.0292987	0.0256363	0.147714	0.0305194	0.113532	0.579869	0.0280779	0.223402	0.0256363	0.164805	0.0732467	0.021974	0.0524934	0.0183117	0.101325	0.0805713
EC	0.31374	0.0634804	0.246597	0.191662	0.0683635	0.0268571	0.0695843	0.0268571	0.0207532	0.129402	2.28896	0.535921	0.0476103	0.0805713	0.0231948	0.0207532	0.0207532	0.0585973	0.107428	0.0427272	0.10987	0.0158701	0.0195324	0.0708051	0.0451688	0.0317402	0.0939999	0.043948	0.178234	0.0256363	0.0561558	0.0647012	0.021974	0.0256363	0.0207532	0.144052	0.032961
EC	0.292987	0.0830129	1.03766	0.17213	0.360129	0.0781298	0.246597	0.0634804	0.0463896	0.452908	2.4562	1.35018	0.188	0.197766	0.126961	0.202649	0.114753	0.225844	0.0585973	0.113532	0.0647012	0.183117	0.0244156	0.140389	0.0598181	0.12574	0.73857	0.719038	0.124519	0.0500519	0.131844	0.0427272	0.0427272	0.0781298	0.0854544	0.117195	0.0488311
EC	0.378441	0.0463896	0.123299	0.288104	0.0830129	0.0207532	0.236831	0.0158701	0.0268571	0.256363	0.0622597	0.893609	0.0781298	0.087896	0.021974	0.0207532	0.0195324	0.0939999	0.111091	0.032961	0.0512727	0.0231948	0.0305194	0.111091	0.0390649	0.224623	0.683635	0.0244156	0.296649	0.0280779	0.158701	0.0647012	0.021974	0.0366233	0.0195324	0.0720259	0.087896
EC	0.302753	0.098883	0.997375	0.178234	0.316181	0.100104	0.214857	0.0463896	0.0317402	0.463896	2.25356	0.886285	0.10987	0.178234	0.0854544	0.310078	0.104987	0.206311	0.145273	0.144052	0.0671428	0.137948	0.0268571	0.358909	0.0354025	0.0866752	0.749557	0.89483	0.087896	0.0256363	0.161143	0.0500519	0.0451688	0.0622597	0.0793505	0.14161	0.100104
EC	0.0610389	0.0561558	0.73735	0.194104	0.0537142	0.0378441	0.15748	0.0622597	0.0231948	0.269792	0.112312	0.323506	0.145273	0.0512727	0.0476103	0.0244156	0.0366233	0.0915583	0.0610389	0.26735	0.0927791	0.0170909	0.0292987	0.0903375	0.0476103	0.065922	0.258805	0.0292987	0.249039	0.0280779	0.159922	0.0805713	0.0341818	0.0341818	0.0207532	0.098883	0.112312
EC	0.087896	0.0231948	0.258805	0.26735	0.23561	0.0341818	0.208753	0.0195324	0.0231948	0.494415	0.0524934	0.128182	0.0695843	0.102545	0.118415	0.0366233	0.0244156	0.117195	0.0524934	0.0317402	0.0805713	0.0183117	0.0195324	0.145273	0.0378441	0.355246	0.50174	0.0256363	0.311298	0.0256363	0.168467	0.106208	0.0195324	0.0207532	0.0207532	0.0866752	0.054935
EC	0.0793505	0.0231948	0.730025	0.242935	0.151376	0.124519	0.120857	0.0256363	0.021974	0.506623	1.87267	0.374779	0.255142	0.107428	0.119636	0.0256363	0.0207532	0.135506	0.0634804	0.0683635	0.118415	0.118415	0.0183117	0.123299	0.0817921	0.0744674	0.679973	0.770311	0.0744674	0.0268571	0.0744674	0.0598181	0.0207532	0.0427272	0.0207532	0.0720259	0.043948
EC	0.0427272	0.0207532	1.03034	0.108649	0.111091	0.12574	0.137948	0.0500519	0.0207532	0.416285	2.57218	1.53818	0.26613	0.0854544	0.0585973	0.0463896	0.0341818	0.10987	0.0488311	0.169688	0.104987	0.133065	0.0231948	0.155039	0.0476103	0.135506	0.708051	1.34286	0.134286	0.0256363	0.0537142	0.0402857	0.0195324	0.076909	0.0866752	0.163584	0.076909
EC	0.0451688	0.021974	1.39291	0.227065	0.114753	0.146493	0.198987	0.0463896	0.0256363	0.446805	2.44278	1.222	0.101325	0.236831	0.0952207	0.0781298	0.0305194	0.147714	0.0939999	0.120857	0.111091	0.118415	0.021974	0.194104	0.0585973	0.104987	0.684856	1.71275	0.180675	0.0256363	0.126961	0.0854544	0.0488311	0.0427272	0.0244156	0.234389	0.076909
EC	0.147714	0.0207532	0.761765	0.142831	0.159922	0.0402857	0.231948	0.0390649	0.0280779	0.412623	2.32802	1.35262	0.189221	0.136727	0.0744674	0.054935	0.0280779	0.124519	0.0683635	0.322285	0.098883	0.106208	0.0341818	0.196545	0.054935	0.194104	0.443142	0.0415064	0.136727	0.0256363	0.0952207	0.0781298	0.0183117	0.0231948	0.0244156	0.163584	0.122078
EC	0.0463896	0.0207532	0.672648	0.126961	0.230727	0.0683635	0.178234	0.554233	0.032961	0.36135	2.11927	0.321064	0.135506	0.151376	0.0927791	0.0695843	0.0488311	0.177013	0.0622597	0.119636	0.236831	0.363792	0.032961	0.477324	0.054935	0.115974	0.83257	0.791064	0.0964414	0.0256363	0.269792	0.0537142	0.0427272	0.0744674	0.104987	0.112312	0.0610389
EC	0.0451688	0.0207532	1.30379	0.163584	0.128182	0.10987	0.134286	0.158701	0.0207532	0.362571	2.45254	0.782518	0.124519	0.188	0.103766	0.0830129	0.032961	0.119636	0.100104	0.181896	0.20387	0.133065	0.0817921	0.325948	0.0793505	0.0744674	0.845999	0.406519	0.101325	0.032961	0.214857	0.0366233	0.0781298	0.0366233	0.0451688	0.131844	0.0524934
EC	0.0903375	0.0256363	0.426051	0.17213	0.087896	0.032961	0.140389	0.054935	0.021974	0.380883	0.0671428	0.112312	0.0683635	0.161143	0.0476103	0.0244156	0.0207532	0.108649	0.317402	0.0927791	0.239272	0.0231948	0.021974	0.0805713	0.0341818	0.150156	0.0158701	0.0280779	0.396753	0.0268571	0.128182	0.166026	0.021974	0.0195324	0.0207532	0.0683635	0.0720259
EC	0.0476103	0.021974	0.975401	0.234389	0.195324	0.0793505	0.239272	0.626259	0.0280779	0.42361	2.45254	1.57602	0.129402	0.21974	0.136727	0.0598181	0.0317402	0.137948	0.0647012	0.112312	0.124519	0.164805	0.0622597	0.195324	0.0817921	0.399194	0.645791	1.3575	0.0927791	0.0280779	0.135506	0.0524934	0.0268571	0.0402857	0.0305194	0.159922	0.0512727
EC	0.0476103	0.021974	0.568882	0.136727	0.325948	0.0585973	0.319844	0.0537142	0.0683635	0.373558	2.50137	2.07166	0.264909	0.258805	0.0964414	0.0524934	0.0573765	0.192883	0.0537142	0.076909	0.0903375	0.202649	0.043948	0.195324	0.277116	0.427272	0.0805713	1.59678	0.137948	0.0268571	0.146493	0.0256363	0.0195324	0.0744674	0.0463896	0.0891168	0.043948
EC	0.0402857	0.0231948	0.820363	0.139169	0.0708051	0.0463896	0.137948	0.0451688	0.0244156	0.238052	2.47696	0.916804	0.0622597	0.126961	0.0256363	0.0256363	0.0207532	0.102545	0.0427272	0.100104	0.178234	0.0390649	0.0195324	0.196545	0.0512727	0.0781298	0.0170909	0.375999	0.0817921	0.0280779	0.128182	0.0366233	0.021974	0.0280779	0.0207532	0.0561558	0.0500519
EC	0.0451688	0.0231948	0.835012	0.244156	0.191662	0.161143	0.258805	0.223402	0.032961	0.388207	0.169688	1.17683	0.115974	0.206311	0.0744674	0.054935	0.0231948	0.144052	0.0598181	0.166026	0.107428	0.054935	0.0195324	0.179454	0.0488311	0.152597	0.662882	0.0256363	0.197766	0.0256363	0.26735	0.0610389	0.0402857	0.0244156	0.0183117	0.166026	0.103766
EC	0.0524934	0.021974	0.697064	0.262467	0.115974	0.0512727	0.278337	0.0463896	0.0341818	0.417506	2.55387	0.8167	0.0793505	0.218519	0.0671428	0.0268571	0.0195324	0.111091	0.0573765	0.15626	0.161143	0.0341818	0.0256363	0.130623	0.0585973	0.178234	0.0158701	0.0488311	0.352805	0.0292987	0.185558	0.0561558	0.0231948	0.0415064	0.133065	0.065922	0.0622597
EC	0.0500519	0.021974	0.749557	0.146493	0.346701	0.106208	0.325948	0.076909	0.0561558	0.45535	2.49405	1.08405	0.0708051	0.26613	0.17335	0.0805713	0.0366233	0.205091	0.0488311	0.234389	0.183117	0.159922	0.0244156	0.185558	0.0683635	0.459012	0.0354025	0.0647012	0.252701	0.0268571	0.213636	0.0537142	0.0268571	0.0231948	0.0280779	0.122078	0.0634804
EC	0.0244156	0.0390649	0.982726	0.163584	0.0585973	0.0415064	0.0708051	0.0256363	0.0207532	0.338155	2.46475	1.24641	2.04114	0.0708051	0.0537142	0.0268571	0.0268571	0.098883	0.0476103	0.0842337	0.106208	0.0280779	0.0268571	0.159922	0.0585973	0.164805	0.139169	1.69688	0.39309	0.76909	0.0598181	0.0244156	0.032961	0.0830129	0.0244156	0.113532	0.0463896
EC	0.0207532	0.0317402	1.06208	0.112312	0.129402	0.0476103	0.102545	0.0366233	0.0317402	0.279558	2.41104	1.54062	1.94592	0.195324	0.0256363	0.100104	0.0842337	0.113532	0.0451688	0.0622597	0.0854544	0.0512727	0.0476103	0.126961	0.28322	0.0488311	0.0451688	0.749557	0.188	0.0305194	0.0830129	0.0195324	0.0402857	0.0610389	0.0366233	0.065922	0.0354025
EC	0.0244156	0.0292987	0.638467	0.122078	0.107428	0.043948	0.144052	0.0268571	0.0231948	0.307636	1.82872	1.27205	0.054935	0.112312	0.0231948	0.0671428	0.0378441	0.122078	0.0512727	0.0500519	0.0939999	0.106208	0.0170909	0.163584	0.0915583	0.0476103	0.0207532	0.616493	0.0939999	0.0280779	0.0671428	0.021974	0.0207532	0.0207532	0.0207532	0.0732467	0.0378441
EC	0.021974	0.0195324	0.950986	0.15748	0.0537142	0.151376	0.255142	0.133065	0.0390649	0.399194	2.32558	1.57969	0.101325	0.26613	0.108649	0.0378441	0.021974	0.101325	0.0463896	0.133065	0.213636	0.021974	0.0305194	0.257584	0.102545	0.333272	0.137948	1.18049	0.122078	0.0268571	0.302753	0.0244156	0.0561558	0.0341818	0.0256363	0.129402	0.076909
EC	0.0256363	0.0891168	0.904596	0.493194	0.0488311	0.181896	0.178234	0.0671428	0.0231948	0.289324	2.5795	1.90808	0.0317402	0.183117	0.0708051	0.0610389	0.0231948	0.161143	0.0854544	0.443142	0.137948	0.00976622	0.164805	0.0720259	0.102545	0.181896	0.032961	0.65922	0.185558	0.0292987	0.129402	0.0488311	0.0317402	0.114753	0.0195324	0.136727	0.122078
EC	0.0256363	0.0256363	0.201428	0.240493	0.0866752	0.0244156	0.150156	0.0512727	0.021974	0.452908	2.22182	0.42361	0.0463896	0.194104	0.0817921	0.0244156	0.0231948	0.0952207	0.0524934	0.0537142	0.246597	0.0158701	0.021974	0.135506	0.114753	0.305194	0.104987	0.168467	0.279558	0.0280779	0.14161	0.0524934	0.0231948	0.0231948	0.0231948	0.0524934	0.0341818
EC	0.0268571	0.0231948	0.697064	0.152597	0.101325	0.0292987	0.161143	0.0451688	0.0231948	0.347922	2.21083	0.974181	0.0500519	0.191662	0.0256363	0.108649	0.0622597	0.0903375	0.0500519	0.087896	0.198987	0.0354025	0.0183117	0.10987	0.271013	0.0720259	0.0292987	0.947323	0.0976622	0.0292987	0.0830129	0.0317402	0.0378441	0.0280779	0.0207532	0.0708051	0.0488311
EC	0.0256363	0.0244156	0.750778	0.192883	0.195324	0.0390649	0.145273	0.0842337	0.021974	0.31374	2.37075	1.28914	0.95709	0.181896	0.0500519	0.043948	0.032961	0.115974	0.087896	0.054935	0.363792	0.0488311	0.0268571	0.098883	0.262467	0.065922	0.0207532	1.2635	0.118415	0.0280779	0.098883	0.0280779	0.0231948	0.0524934	0.0256363	0.0610389	0.0390649
EC	0.0231948	0.0231948	0.598181	0.126961	0.17335	0.0634804	0.301532	0.0756882	0.0341818	0.400415	2.17909	1.1634	0.0585973	0.260026	0.0463896	0.0341818	0.0256363	0.111091	0.0610389	0.102545	0.274675	0.043948	0.0158701	0.150156	0.142831	0.188	0.0842337	0.837453	0.0939999	0.0585973	0.120857	0.0207532	0.0195324	0.0207532	0.0231948	0.117195	0.0524934
EC	0.0231948	0.0183117	0.747116	0.123299	0.101325	0.065922	0.134286	0.087896	0.021974	0.318623	2.3622	0.990051	1.44296	0.170909	0.032961	0.126961	0.0964414	0.162363	0.065922	0.0488311	0.123299	0.0500519	0.0207532	0.133065	0.197766	0.0915583	0.155039	0.849661	0.103766	0.0268571	0.0695843	0.021974	0.0341818	0.100104	0.021974	0.0573765	0.0476103
EC	0.0244156	0.0268571	0.604285	0.14161	0.0842337	0.0378441	0.098883	0.0500519	0.021974	0.457792	2.1974	1.07795	0.180675	0.188	0.0512727	0.0207532	0.0170909	0.100104	0.0598181	0.0512727	0.120857	0.0781298	0.0195324	0.168467	0.17213	0.0732467	0.167247	0.603064	0.0976622	0.0256363	0.0610389	0.021974	0.0207532	0.0256363	0.0415064	0.0585973	0.0317402
EC	0.0256363	0.0231948	0.767869	0.115974	0.0817921	0.0573765	0.108649	0.021974	0.0207532	0.249039	2.54898	1.18049	0.131844	0.107428	0.0231948	0.0231948	0.0231948	0.0915583	0.0634804	0.0647012	0.216078	0.021974	0.0183117	0.129402	0.0866752	0.142831	0.0891168	0.839895	0.152597	0.0268571	0.129402	0.0256363	0.0207532	0.0402857	0.0244156	0.0500519	0.0341818
EC	0.0231948	0.0390649	0.913142	0.107428	0.303974	0.0817921	0.26613	0.476103	0.0317402	0.504181	2.35488	1.21345	0.076909	0.194104	0.177013	0.0671428	0.0268571	0.166026	0.0854544	0.229506	0.222182	0.15626	0.142831	0.139169	0.0524934	0.500519	0.367454	0.0280779	0.17335	0.0256363	0.257584	0.021974	0.0378441	0.065922	0.0305194	0.189221	0.0939999
EC	0.0244156	0.0231948	0.504181	0.126961	0.0671428	0.0512727	0.0866752	0.0244156	0.0207532	0.220961	2.13636	0.797168	0.0463896	0.0756882	0.0207532	0.0195324	0.0183117	0.0598181	0.0671428	0.107428	0.23561	0.0305194	0.0195324	0.0793505	0.0488311	0.054935	0.195324	0.47122	0.103766	0.0256363	0.0842337	0.0231948	0.0195324	0.0207532	0.0195324	0.076909	0.0561558
HC	0.021974	0.0244156	0.964414	0.0866752	0.317402	0.107428	0.183117	0.0805713	0.0280779	0.456571	1.86901	0.614051	0.131844	0.212415	0.0744674	0.0903375	0.0451688	0.244156	0.0585973	0.118415	0.189221	0.043948	0.0268571	0.139169	0.198987	0.0463896	0.355246	0.809376	0.124519	0.0378441	0.192883	0.0207532	0.0402857	0.0378441	0.0817921	0.0805713	0.0708051
HC	0.021974	0.0244156	0.875298	0.113532	0.0842337	0.0512727	0.0720259	0.0317402	0.021974	0.310078	2.37563	1.01202	1.70421	0.164805	0.0341818	0.0415064	0.0366233	0.0964414	0.0463896	0.0451688	0.12574	0.0708051	0.032961	0.175792	0.196545	0.0561558	0.113532	0.739791	0.123299	0.0256363	0.126961	0.0244156	0.0280779	0.043948	0.0231948	0.0598181	0.0671428
HC	0.021974	0.0207532	0.648233	0.195324	0.311298	0.0622597	0.190441	0.0354025	0.021974	0.411402	2.21693	0.805713	0.0622597	0.139169	0.0402857	0.111091	0.043948	0.312519	0.054935	0.124519	0.179454	0.0451688	0.0183117	0.177013	0.175792	0.103766	0.0366233	0.26735	0.174571	0.126961	0.102545	0.0207532	0.0402857	0.0195324	0.0390649	0.106208	0.0805713
HC	0.0256363	0.0256363	0.651895	0.0720259	0.408961	0.0647012	0.133065	0.087896	0.0366233	0.415064	2.19618	1.60166	0.908259	0.216078	0.0793505	0.202649	0.101325	0.234389	0.0512727	0.0573765	0.155039	0.273454	0.0305194	0.227065	0.191662	0.0866752	0.130623	0.839895	0.0866752	0.0244156	0.118415	0.0170909	0.0610389	0.0195324	0.136727	0.137948	0.0610389
HC	0.0378441	0.021974	0.600623	0.271013	0.21974	0.0402857	0.332052	0.0537142	0.065922	0.483428	2.21327	1.25618	0.202649	0.229506	0.278337	0.0500519	0.0268571	0.249039	0.0463896	0.129402	0.146493	0.178234	0.021974	0.216078	0.117195	0.170909	0.0598181	0.629921	0.0927791	0.0268571	0.142831	0.0402857	0.0170909	0.0341818	0.0695843	0.0964414	0.0744674
HC	0.0158701	0.0183117	0.903375	0.145273	0.0939999	0.102545	0.117195	0.0463896	0.0195324	0.269792	2.54166	0.849661	0.0805713	0.130623	0.032961	0.0415064	0.021974	0.0842337	0.0537142	0.0866752	0.0927791	0.054935	0.0256363	0.212415	0.0854544	0.0964414	0.0756882	0.268571	0.133065	0.0244156	0.10987	0.0305194	0.0244156	0.0317402	0.0170909	0.0695843	0.135506
HC	0.0183117	0.0195324	0.472441	0.152597	0.279558	0.0500519	0.400415	0.462675	0.0976622	0.45535	2.45498	1.76524	0.0720259	0.325948	0.100104	0.0378441	0.0256363	0.175792	0.043948	0.180675	0.15748	0.0744674	0.115974	0.249039	0.0915583	0.147714	0.145273	1.03644	0.247818	0.021974	0.164805	0.0354025	0.0231948	0.0415064	0.0195324	0.152597	0.0634804
HC	0.0195324	0.0207532	0.34548	0.150156	0.179454	0.0512727	0.274675	0.0427272	0.0390649	0.396753	2.09852	0.975401	0.0561558	0.227065	0.043948	0.0268571	0.021974	0.135506	0.0500519	0.0756882	0.223402	0.0634804	0.0170909	0.148935	0.179454	0.0952207	0.0622597	0.73857	0.122078	0.0341818	0.0964414	0.0317402	0.0207532	0.0231948	0.0207532	0.0903375	0.054935
HC	0.0207532	0.0207532	0.64335	0.118415	0.255142	0.0708051	0.227065	0.136727	0.0268571	0.48709	2.49283	1.26839	0.0647012	0.17213	0.161143	0.0512727	0.032961	0.10987	0.0537142	0.122078	0.124519	0.0683635	0.0207532	0.212415	0.148935	0.29787	0.202649	1.11335	0.131844	0.0427272	0.162363	0.032961	0.0231948	0.0183117	0.0305194	0.145273	0.0805713
HC	0.0231948	0.0207532	0.762986	0.152597	0.114753	0.0390649	0.12574	0.0585973	0.0231948	0.350363	2.52945	1.47592	0.166026	0.191662	0.0524934	0.076909	0.0561558	0.133065	0.0476103	0.0854544	0.17335	0.0671428	0.0244156	0.146493	0.206311	0.223402	0.241714	0.56522	0.0866752	0.0280779	0.076909	0.0244156	0.0268571	0.0366233	0.0341818	0.065922	0.0354025
HC	0.0183117	0.0207532	1.04621	0.133065	0.216078	0.128182	0.186779	0.0756882	0.0305194	0.419947	2.4733	1.29769	0.136727	0.249039	0.076909	0.195324	0.0830129	0.126961	0.0488311	0.101325	0.162363	0.0415064	0.0366233	0.277116	0.113532	0.0866752	0.150156	1.22566	0.148935	0.0256363	0.188	0.0207532	0.0500519	0.0378441	0.0280779	0.087896	0.0634804
HC	0.0207532	0.0244156	0.128182	0.212415	0.385766	0.0390649	0.323506	0.102545	0.0561558	0.36135	0.0402857	0.198987	0.0793505	0.209974	0.0488311	0.0195324	0.0183117	0.352805	0.0585973	0.098883	0.233169	0.0317402	0.0183117	0.280779	0.0854544	0.112312	0.189221	0.0268571	0.282	0.0683635	0.135506	0.0231948	0.0231948	0.0207532	0.0195324	0.0817921	0.0903375
HC	0.0195324	0.0341818	0.874077	0.230727	0.128182	0.104987	0.0891168	0.234389	0.0231948	0.388207	1.88488	1.22078	0.498077	0.216078	0.0476103	0.0622597	0.0317402	0.126961	0.0476103	0.0732467	0.168467	0.0756882	0.021974	0.198987	0.291766	0.0476103	0.112312	0.948544	0.0817921	0.0231948	0.10987	0.0170909	0.021974	0.0378441	0.294207	0.0927791	0.0463896
HC	0.0231948	0.0317402	0.368675	0.153818	0.106208	0.0537142	0.263688	0.241714	0.0292987	0.379662	2.4208	0.720259	0.0634804	0.246597	0.0476103	0.0207532	0.021974	0.119636	0.0524934	0.098883	0.230727	0.0195324	0.0427272	0.164805	0.150156	0.191662	0.209974	1.06086	0.101325	0.0891168	0.119636	0.0195324	0.0195324	0.0195324	0.0207532	0.0671428	0.0427272
HC	0.021974	0.0231948	0.585973	0.112312	0.158701	0.0805713	0.314961	0.454129	0.0427272	0.465116	0.0634804	0.964414	0.135506	0.212415	0.103766	0.0268571	0.0207532	0.139169	0.054935	0.087896	0.186779	0.0415064	0.247818	0.135506	0.0903375	0.255142	0.167247	0.0305194	0.159922	0.0756882	0.194104	0.021974	0.0183117	0.021974	0.0390649	0.115974	0.0805713
HC	0.021974	0.0244156	0.202649	0.224623	0.177013	0.0305194	0.245376	0.241714	0.032961	0.311298	0.0268571	0.334493	0.0500519	0.214857	0.032961	0.021974	0.0195324	0.106208	0.0476103	0.0427272	0.216078	0.0183117	0.0903375	0.225844	0.106208	0.126961	0.0524934	0.0256363	0.358909	0.137948	0.208753	0.0231948	0.0183117	0.021974	0.021974	0.0793505	0.0524934
HC	0.0280779	0.021974	0.813038	0.17335	0.200208	0.065922	0.142831	0.0402857	0.021974	0.413844	2.19374	1.59067	1.61143	0.178234	0.0671428	0.0647012	0.0476103	0.122078	0.0451688	0.0720259	0.17335	0.0817921	0.0256363	0.159922	0.319844	0.0842337	0.150156	0.872856	0.101325	0.0256363	0.101325	0.0207532	0.021974	0.0476103	0.0402857	0.117195	0.0451688
HC	0.0231948	0.0231948	0.382103	0.112312	0.218519	0.043948	0.252701	0.0524934	0.0317402	0.432155	2.22792	1.21589	0.0610389	0.207532	0.0634804	0.0268571	0.0207532	0.186779	0.0427272	0.115974	0.180675	0.0195324	0.0317402	0.23561	0.17213	0.192883	0.0830129	0.830129	0.128182	0.184337	0.177013	0.0195324	0.0183117	0.0195324	0.0195324	0.0964414	0.0573765
HC	0.0256363	0.0207532	0.950986	0.135506	0.186779	0.0805713	0.244156	0.0415064	0.0341818	0.467558	2.42202	1.39901	0.102545	0.200208	0.0939999	0.103766	0.0476103	0.129402	0.0647012	0.0903375	0.150156	0.0976622	0.0207532	0.249039	0.177013	0.0708051	0.101325	0.794726	0.104987	0.0268571	0.152597	0.0183117	0.0317402	0.0268571	0.0378441	0.104987	0.0756882
HC	0.0256363	0.021974	0.587194	0.100104	0.184337	0.0463896	0.467558	0.0732467	0.360129	0.513947	2.37075	1.64805	0.0817921	0.388207	0.17213	0.043948	0.0415064	0.213636	0.0927791	0.133065	0.162363	0.0585973	0.0183117	0.209974	0.135506	0.188	0.0683635	0.512727	0.137948	0.0268571	0.168467	0.0231948	0.0170909	0.0280779	0.0500519	0.0939999	0.054935
HC	0.0244156	0.021974	0.622597	0.126961	0.107428	0.0366233	0.111091	0.0671428	0.0195324	0.252701	2.45254	0.86309	0.0561558	0.142831	0.0231948	0.021974	0.021974	0.0964414	0.0756882	0.0512727	0.153818	0.0256363	0.0195324	0.137948	0.262467	0.100104	0.0830129	0.584752	0.133065	0.0256363	0.087896	0.021974	0.0195324	0.0292987	0.0207532	0.0476103	0.0378441
HC	0.0170909	0.0256363	1.19636	0.0805713	0.142831	0.087896	0.142831	0.0720259	0.021974	0.362571	2.48672	1.74449	0.181896	0.200208	0.054935	0.126961	0.0500519	0.0964414	0.0781298	0.14161	0.126961	0.0488311	0.0341818	0.257584	0.192883	0.0537142	0.307636	1.04376	0.159922	0.129402	0.198987	0.0195324	0.0598181	0.0280779	0.0647012	0.111091	0.098883
HC	0.0170909	0.0256363	1.37215	0.114753	0.147714	0.118415	0.227065	0.114753	0.0415064	0.428493	2.52701	1.33797	0.140389	0.258805	0.158701	0.217298	0.0573765	0.114753	0.098883	0.316181	0.117195	0.0354025	0.0744674	0.383324	0.302753	0.153818	0.610389	1.20491	0.202649	0.225844	0.169688	0.0170909	0.0720259	0.0280779	0.032961	0.216078	0.115974
HC	0.0244156	0.0647012	0.543246	0.47122	0.17213	0.0683635	0.263688	0.180675	0.0524934	0.340597	2.538	1.44174	0.0854544	0.244156	0.0671428	0.170909	0.106208	0.325948	0.0451688	0.177013	0.161143	0.111091	0.0634804	0.148935	0.240493	0.17335	0.0231948	1.07184	0.180675	0.0256363	0.14161	0.0292987	0.043948	0.140389	0.0476103	0.112312	0.0573765
HC	0.0231948	0.0268571	0.412623	0.17335	0.325948	0.0378441	0.290545	0.0195324	0.0354025	0.435818	2.12537	0.660441	0.0476103	0.134286	0.043948	0.0207532	0.0207532	0.244156	0.0451688	0.0732467	0.167247	0.0280779	0.0170909	0.131844	0.124519	0.0537142	0.0305194	0.316181	0.0976622	0.0463896	0.0854544	0.0256363	0.0183117	0.0244156	0.0207532	0.0927791	0.0463896
HC	0.0231948	0.0476103	0.950986	0.147714	0.124519	0.223402	0.213636	0.0610389	0.0378441	0.388207	2.39883	1.64439	1.80919	0.241714	0.119636	0.190441	0.0805713	0.0927791	0.0683635	0.218519	0.106208	0.0708051	0.159922	0.285662	0.140389	0.0830129	0.10987	0.899713	0.139169	0.0231948	0.10987	0.0244156	0.0610389	0.0720259	0.10987	0.155039	0.0744674
HC	0.0207532	0.0280779	1.12922	0.159922	0.15748	0.0744674	0.191662	0.0427272	0.0378441	0.367454	2.06311	1.20247	0.382103	0.205091	0.0903375	0.0512727	0.0305194	0.0964414	0.0964414	0.107428	0.31374	0.0537142	0.0317402	0.175792	0.207532	0.0622597	0.482207	0.500519	0.111091	0.25148	0.135506	0.021974	0.0366233	0.0488311	0.021974	0.101325	0.0512727
HC	0.0195324	0.0195324	0.83135	0.145273	0.451688	0.054935	0.302753	0.145273	0.0720259	0.42361	2.58805	1.75914	0.123299	0.196545	0.175792	0.134286	0.0573765	0.179454	0.0610389	0.117195	0.17335	0.32961	0.0244156	0.178234	0.142831	0.279558	0.23561	0.773973	0.122078	0.0292987	0.140389	0.0195324	0.0451688	0.0317402	0.0671428	0.191662	0.0720259
HC	0.021974	0.0195324	0.461454	0.177013	0.113532	0.0366233	0.123299	0.0427272	0.0195324	0.268571	2.33535	0.852103	0.161143	0.14161	0.0207532	0.0341818	0.0415064	0.106208	0.0732467	0.0378441	0.170909	0.0341818	0.0158701	0.15748	0.323506	0.10987	0.0964414	0.739791	0.136727	0.0244156	0.0817921	0.021974	0.021974	0.0451688	0.0183117	0.0561558	0.0317402
HC	0.0231948	0.021974	0.622597	0.175792	0.111091	0.0463896	0.123299	0.0354025	0.0195324	0.379662	1.92883	1.27205	1.67491	0.115974	0.0317402	0.0573765	0.0561558	0.0927791	0.0671428	0.0427272	0.169688	0.0793505	0.0390649	0.766648	0.227065	0.0476103	0.0415064	0.538363	0.130623	0.0231948	0.0476103	0.0231948	0.021974	0.0585973	0.0866752	0.0817921	0.043948
HC	0.0195324	0.0195324	0.739791	0.098883	0.139169	0.0354025	0.0647012	0.0366233	0.0195324	0.311298	2.38418	1.10358	2.06678	0.133065	0.0280779	0.087896	0.0976622	0.10987	0.054935	0.0231948	0.170909	0.0488311	0.0280779	0.134286	0.249039	0.0598181	0.507844	0.948544	0.146493	0.229506	0.0610389	0.021974	0.0317402	0.0524934	0.032961	0.0573765	0.021974
HC	0.021974	0.0354025	1.10114	0.12574	0.202649	0.123299	0.17213	0.0537142	0.0280779	0.440701	2.39272	1.63462	1.86169	0.245376	0.139169	0.169688	0.0866752	0.170909	0.0720259	0.101325	0.144052	0.0842337	0.0598181	0.522493	0.228285	0.087896	0.0683635	0.73857	0.124519	0.0268571	0.142831	0.021974	0.0476103	0.054935	0.0708051	0.113532	0.0708051
